# Supplementary material for: 6-(4-Methyl­phen­yl)-1,3,5-triazine-2,4-di­amine–4-methyl­benzoic acid (1/1)
Source: Acta Crystallogr Sect E Struct Rep Online. 2013 May 25;69(Pt 6):o970. doi: 10.1107/S1600536813013895 (PMC3685107; doi:10.1107/S1600536813013895)
Supplement: Supplementary file 1 [file e-69-0o970-sup1.cif]

##############################################################################
#                                                                            #
# This CIF contains the data in a paper accepted for publication in          #
# Acta Crystallographica Section E. It conforms to the requirements of       #
# Notes for Authors for Acta Crystallographica Section E, and has been       #
# peer reviewed under the auspices of the IUCr Commission on Journals.       #
#                                                                            #
# Full details of the Crystallographic Information File format               #
# are given in the paper "The Crystallographic Information File (CIF):       #
# a New Standard Archive File for Crystallography" by S. R. Hall, F. H.      #
# Allen and I. D. Brown [Acta Cryst. (1991), A47, 655-685].                  #
#                                                                            #
# The current version of the core CIF dictionary is obtainable from          #
# ftp://ftp.iucr.org/pub/cif_core.dic.                                       #
#                                                                            #
# Software is freely available for graphical display of the structure(s)     #
# in this CIF. For information consult the CIF software page                 #
# http://www.iucr.org/resources/cif/software.                                #
#                                                                            #
# This file may be used for bona fide research purposes within the           #
# scientific community so long as proper attribution is given to the journal # 
# article from which it was obtained.                                        #
#                                                                            #
##############################################################################
data_global
_audit_creation_method     'form.cif (version 2.0)'
_journal_data_validation_number     ?
_journal_date_recd_electronic     2013-05-07
_journal_date_accepted     2013-05-20
_journal_name_full     'Acta Crystallographica, Section E'
_journal_year     2013
_journal_volume     69
_journal_issue      6
_journal_page_first     o970
_journal_page_last     o970
_journal_paper_category     QO
_journal_paper_doi     10.1107/S1600536813013895
_journal_coeditor_code     IS5272
_publ_contact_author_name     'Ibrahim Abdul Razak'
_publ_contact_author_address
;
      School of Physics
      Universiti Sains Malaysia
      11800 USM, Penang
      Malaysia
;
_publ_contact_author_email     'arazaki@usm.my'
_publ_contact_author_fax     '604 6579150'
_publ_contact_author_phone     '604 6533438'
_publ_section_title
;
6-(4-Methylphenyl)-1,3,5-triazine-2,4-diamine--4-methylbenzoic acid (1/1)
;
loop_
    _publ_author_name
    _publ_author_footnote
    _publ_author_address
    'Kaliyaperumal Thanigaimani' ?
;
School of Physics
Universiti Sains Malaysia
11800 USM, Penang
Malaysia
;
    'Suhana Arshad' ?
;
School of Physics
Universiti Sains Malaysia
11800 USM, Penang
Malaysia
;
    'Ibrahim Abdul Razak'
;
Thomson Reuters ResearcherID: A-5599-2009.
;
;
School of Physics
Universiti Sains Malaysia
11800 USM, Penang
Malaysia
;
    'Duraisamy Makeshvaran' ?
;
Department of Chemistry
Government Arts College (Autonomous)
Thanthonimalai, Karur 639 005
Tamil Nadu, India
;
    'Kasthuri Balasubramani' ?
;
Department of Chemistry
Government Arts College (Autonomous)
Thanthonimalai, Karur 639 005
Tamil Nadu, India
;
data_I
_audit_creation_method     SHELXL-97
_chemical_name_systematic
;
6-(4-Methylphenyl)-1,3,5-triazine-2,4-diamine--4-methylbenzoic acid (1/1)
;
_chemical_name_common     ?
_chemical_formula_moiety     'C10 H11 N5, C8 H8 O2'
_chemical_formula_sum     'C18 H19 N5 O2'
_chemical_formula_iupac     'C10 H11 N5, C8 H8 O2'
_chemical_formula_weight     337.38
_chemical_melting_point     ?
_symmetry_cell_setting     monoclinic
_symmetry_space_group_name_H-M     'C c'
_symmetry_space_group_name_Hall     'C -2yc'
loop_
    _symmetry_equiv_pos_as_xyz
    'x, y, z'
    'x, -y, z+1/2'
    'x+1/2, y+1/2, z'
    'x+1/2, -y+1/2, z+1/2'
_cell_length_a     11.1271(3)
_cell_length_b     20.9492(6)
_cell_length_c     7.4189(2)
_cell_angle_alpha     90.00
_cell_angle_beta     101.321(2)
_cell_angle_gamma     90.00
_cell_volume     1695.73(8)
_cell_formula_units_Z     4
_cell_measurement_reflns_used     6815
_cell_measurement_theta_min     3.20
_cell_measurement_theta_max     33.72
_cell_measurement_temperature     100.0(10)
_exptl_crystal_description     'plate'
_exptl_crystal_colour     'colourless'
_exptl_crystal_size_max     0.40
_exptl_crystal_size_mid     0.40
_exptl_crystal_size_min     0.20
_exptl_crystal_density_diffrn     1.322
_exptl_crystal_density_meas     ?
_exptl_crystal_density_method     'not measured'
_exptl_crystal_F_000     712
_exptl_absorpt_coefficient_mu     0.090
_exptl_absorpt_correction_type     multi-scan
_exptl_absorpt_process_details     '(<i>SADABS</i>; Bruker, 2009)'
_exptl_absorpt_correction_T_min     0.9648
_exptl_absorpt_correction_T_max     0.9818
_exptl_special_details
;
The crystal was placed in the cold stream of an Oxford Cryosystems Cobra
open-flow nitrogen cryostat (Cosier & Glazer, 1986) operating at 100.0 (1) K.
;
_diffrn_ambient_temperature     100.0(10)
_diffrn_radiation_type     MoK\a
_diffrn_radiation_wavelength     0.71073
_diffrn_radiation_source     'fine-focus sealed tube'
_diffrn_radiation_monochromator     graphite
_diffrn_measurement_device_type
;
Bruker SMART APEXII CCD area-detector
;
_diffrn_measurement_method     '\f and \w scans'
_diffrn_detector_area_resol_mean     ?
_diffrn_reflns_number     8715
_diffrn_reflns_av_R_equivalents     0.0306
_diffrn_reflns_av_sigmaI/netI     0.0298
_diffrn_reflns_theta_min     1.94
_diffrn_reflns_theta_max     27.50
_diffrn_reflns_theta_full     27.50
_diffrn_measured_fraction_theta_max     0.982
_diffrn_measured_fraction_theta_full     0.982
_diffrn_reflns_limit_h_min     -14
_diffrn_reflns_limit_h_max     14
_diffrn_reflns_limit_k_min     -27
_diffrn_reflns_limit_k_max     27
_diffrn_reflns_limit_l_min     -9
_diffrn_reflns_limit_l_max     7
_diffrn_standards_number     0
_diffrn_standards_interval_count     .
_diffrn_standards_interval_time     .
_diffrn_standards_decay_%     ?
_refine_special_details
;
Refinement of <i>F</i>^2^ against ALL reflections. The weighted <i>R</i>-factor
<i>wR</i> and goodness of fit <i>S</i> are based on <i>F</i>^2^, conventional
<i>R</i>-factors <i>R</i> are based on <i>F</i>, with <i>F</i> set to zero for
negative <i>F</i>^2^. The threshold expression of <i>F</i>^2^ >
\s(<i>F</i>^2^) is used only for calculating <i>R</i>-factors(gt) <i>etc</i>.
and is not relevant to the choice of reflections for refinement.
<i>R</i>-factors based on <i>F</i>^2^ are statistically about twice as large
as those based on <i>F</i>, and <i>R</i>- factors based on ALL data will be
even larger.
;
_reflns_number_total     1932
_reflns_number_gt     1811
_reflns_threshold_expression     I>2\s(I)
_refine_ls_structure_factor_coef     Fsqd
_refine_ls_matrix_type     full
_refine_ls_R_factor_all     0.0584
_refine_ls_R_factor_gt     0.0553
_refine_ls_wR_factor_gt     0.1332
_refine_ls_wR_factor_ref     0.1345
_refine_ls_goodness_of_fit_ref     1.187
_refine_ls_restrained_S_all     1.186
_refine_ls_number_reflns     1932
_refine_ls_number_parameters     244
_refine_ls_number_restraints     3
_refine_ls_hydrogen_treatment     mixed
_refine_ls_weighting_scheme     calc
_refine_ls_weighting_details
         'calc w=1/[\s^2^(Fo^2^)+(0.0311P)^2^+4.4301P] where P=(Fo^2^+2Fc^2^)/3'
_atom_sites_solution_hydrogens     geom
_atom_sites_solution_primary     direct
_atom_sites_solution_secondary     difmap
_refine_ls_shift/su_max     0.000
_refine_ls_shift/su_mean     0.000
_refine_diff_density_max     0.273
_refine_diff_density_min     -0.271
_refine_ls_extinction_method     none
_refine_ls_extinction_coef     ?
loop_
    _atom_type_symbol
    _atom_type_description
    _atom_type_scat_dispersion_real
    _atom_type_scat_dispersion_imag
    _atom_type_scat_source
    'C' 'C' 0.0033 0.0000
                         'International Tables Vol C Tables 4.2.6.8 and 6.1.1.4'
    'H' 'H' 0.0000 0.0000
                         'International Tables Vol C Tables 4.2.6.8 and 6.1.1.4'
    'N' 'N' 0.0061 0.0000
                         'International Tables Vol C Tables 4.2.6.8 and 6.1.1.4'
    'O' 'O' 0.0106 0.0000
                         'International Tables Vol C Tables 4.2.6.8 and 6.1.1.4'
_computing_data_collection     'APEX2 (Bruker, 2009)'
_computing_cell_refinement     'SAINT (Bruker, 2009)'
_computing_data_reduction     'SAINT (Bruker, 2009)'
_computing_structure_solution     'SHELXTL (Sheldrick, 2008)'
_computing_structure_refinement     'SHELXTL (Sheldrick, 2008)'
_computing_molecular_graphics     'SHELXTL (Sheldrick, 2008)'
_computing_publication_material
;
SHELXTL (Sheldrick, 2008) and PLATON (Spek, 2009)
;
loop_
    _atom_site_type_symbol
    _atom_site_label
    _atom_site_fract_x
    _atom_site_fract_y
    _atom_site_fract_z
    _atom_site_U_iso_or_equiv
    _atom_site_adp_type
    _atom_site_calc_flag
    _atom_site_refinement_flags
    _atom_site_occupancy
    _atom_site_symmetry_multiplicity
    _atom_site_disorder_assembly
    _atom_site_disorder_group
    N N1 0.4994(3) 0.25996(17) 0.3556(5) 0.0165(8) Uani d . 1 1 . .
    N N2 0.3884(4) 0.16295(15) 0.2802(6) 0.0170(7) Uani d . 1 1 . .
    N N3 0.2919(3) 0.26326(16) 0.1933(6) 0.0164(7) Uani d . 1 1 . .
    N N4 0.5874(3) 0.16186(18) 0.4348(5) 0.0200(8) Uani d D 1 1 . .
    H H1N4 0.581(5) 0.116(3) 0.447(8) 0.030 Uiso d . 1 1 . .
    H H2N4 0.646(3) 0.183(2) 0.496(7) 0.030 Uiso d D 1 1 . .
    N N5 0.1876(3) 0.16862(19) 0.1268(6) 0.0235(9) Uani d . 1 1 . .
    H H1N5 0.126(5) 0.188(3) 0.049(9) 0.035 Uiso d . 1 1 . .
    H H2N5 0.188(5) 0.126(3) 0.120(8) 0.035 Uiso d . 1 1 . .
    C C1 0.4899(4) 0.19523(19) 0.3563(6) 0.0156(8) Uani d . 1 1 . .
    C C2 0.2928(4) 0.19889(19) 0.2015(6) 0.0169(8) Uani d . 1 1 . .
    C C3 0.3982(4) 0.29042(16) 0.2738(7) 0.0150(7) Uani d . 1 1 . .
    C C4 0.4034(4) 0.36131(17) 0.2713(7) 0.0166(8) Uani d . 1 1 . .
    C C5 0.2976(4) 0.3973(2) 0.2713(6) 0.0189(9) Uani d . 1 1 . .
    H H5A 0.2217 0.3762 0.2690 0.023 Uiso calc R 1 1 . .
    C C6 0.3023(4) 0.4632(2) 0.2746(7) 0.0228(10) Uani d . 1 1 . .
    H H6A 0.2296 0.4870 0.2744 0.027 Uiso calc R 1 1 . .
    C C7 0.4126(4) 0.49501(18) 0.2781(7) 0.0216(9) Uani d . 1 1 . .
    C C8 0.5170(4) 0.4596(2) 0.2779(7) 0.0236(10) Uani d . 1 1 . .
    H H8A 0.5926 0.4809 0.2798 0.028 Uiso calc R 1 1 . .
    C C9 0.5136(4) 0.39311(19) 0.2749(6) 0.0187(9) Uani d . 1 1 . .
    H H9A 0.5865 0.3695 0.2753 0.022 Uiso calc R 1 1 . .
    C C10 0.4170(5) 0.5672(2) 0.2789(8) 0.0306(11) Uani d . 1 1 . .
    H H10A 0.4988 0.5814 0.3396 0.046 Uiso calc R 1 1 . .
    H H10B 0.3558 0.5838 0.3455 0.046 Uiso calc R 1 1 . .
    H H10C 0.3991 0.5830 0.1521 0.046 Uiso calc R 1 1 . .
    O O1 0.5390(3) 0.02412(14) 0.4355(5) 0.0245(7) Uani d . 1 1 . .
    O O2 0.3551(3) 0.03627(15) 0.2514(5) 0.0248(7) Uani d . 1 1 . .
    C C11 0.3135(5) -0.1599(2) 0.1798(7) 0.0298(12) Uani d . 1 1 . .
    H H11A 0.2450 -0.1770 0.0970 0.036 Uiso calc R 1 1 . .
    C C12 0.3269(4) -0.0939(2) 0.1967(7) 0.0253(10) Uani d . 1 1 . .
    H H12A 0.2683 -0.0662 0.1258 0.030 Uiso calc R 1 1 . .
    C C13 0.4271(4) -0.0689(2) 0.3187(6) 0.0201(10) Uani d . 1 1 . .
    C C14 0.5126(5) -0.1101(2) 0.4226(7) 0.0268(10) Uani d . 1 1 . .
    H H14A 0.5807 -0.0934 0.5069 0.032 Uiso calc R 1 1 . .
    C C15 0.4970(5) -0.1754(2) 0.4014(7) 0.0305(12) Uani d . 1 1 . .
    H H15A 0.5557 -0.2033 0.4711 0.037 Uiso calc R 1 1 . .
    C C16 0.3977(6) -0.20104(19) 0.2808(10) 0.0338(12) Uani d . 1 1 . .
    C C17 0.3816(7) -0.2731(2) 0.2623(12) 0.0459(16) Uani d . 1 1 . .
    H H17A 0.3450 -0.2838 0.1348 0.069 Uiso calc R 1 1 . .
    H H17B 0.3278 -0.2879 0.3437 0.069 Uiso calc R 1 1 . .
    H H17C 0.4617 -0.2939 0.2967 0.069 Uiso calc R 1 1 . .
    C C18 0.4468(4) 0.0016(2) 0.3420(6) 0.0202(9) Uani d . 1 1 . .
    H H1O2 0.370(6) 0.072(3) 0.253(9) 0.038(16) Uiso d . 1 1 . .
loop_
    _atom_site_aniso_label
    _atom_site_aniso_U_11
    _atom_site_aniso_U_22
    _atom_site_aniso_U_33
    _atom_site_aniso_U_12
    _atom_site_aniso_U_13
    _atom_site_aniso_U_23
    N1 0.0140(17) 0.0145(17) 0.0190(18) -0.0002(14) -0.0018(15) -0.0001(15)
    N2 0.0159(16) 0.0136(14) 0.0195(15) 0.0007(15) -0.0012(13) -0.0001(17)
    N3 0.0125(15) 0.0127(17) 0.0224(18) 0.0006(14) -0.0002(14) 0.0021(15)
    N4 0.0155(17) 0.0140(17) 0.027(2) -0.0007(14) -0.0055(15) -0.0017(15)
    N5 0.0146(18) 0.0144(19) 0.037(2) -0.0030(14) -0.0063(17) 0.0027(16)
    C1 0.0154(18) 0.0128(18) 0.0183(19) 0.0004(16) 0.0024(16) 0.0000(17)
    C2 0.0151(18) 0.017(2) 0.018(2) -0.0021(17) 0.0015(16) 0.0000(18)
    C3 0.0138(17) 0.0147(16) 0.0168(17) 0.0002(17) 0.0041(14) -0.0008(19)
    C4 0.0211(19) 0.0130(16) 0.0141(18) 0.0003(18) -0.0009(15) -0.0020(19)
    C5 0.0129(19) 0.020(2) 0.021(2) -0.0008(16) -0.0049(16) -0.0015(17)
    C6 0.022(2) 0.019(2) 0.024(2) 0.0083(18) -0.0040(18) -0.0040(18)
    C7 0.032(2) 0.0132(17) 0.0169(18) -0.0022(19) -0.0026(18) 0.000(2)
    C8 0.025(2) 0.017(2) 0.027(2) -0.0084(17) 0.0001(19) 0.0010(18)
    C9 0.018(2) 0.0148(19) 0.021(2) -0.0005(16) -0.0018(17) -0.0002(17)
    C10 0.047(3) 0.0130(18) 0.030(2) 0.002(2) 0.003(2) 0.001(2)
    O1 0.0219(16) 0.0158(13) 0.0323(18) -0.0005(13) -0.0035(13) 0.0004(14)
    O2 0.0205(15) 0.0135(14) 0.037(2) -0.0021(12) -0.0022(14) 0.0019(14)
    C11 0.031(3) 0.024(2) 0.039(3) -0.013(2) 0.019(2) -0.015(2)
    C12 0.025(2) 0.020(2) 0.034(3) 0.0007(18) 0.014(2) -0.007(2)
    C13 0.019(2) 0.0170(19) 0.028(3) -0.0016(16) 0.0145(19) -0.0006(17)
    C14 0.032(3) 0.019(2) 0.033(3) 0.0043(19) 0.015(2) 0.003(2)
    C15 0.041(3) 0.020(2) 0.036(3) 0.008(2) 0.020(2) 0.009(2)
    C16 0.052(3) 0.0146(19) 0.045(3) -0.001(2) 0.034(2) -0.005(3)
    C17 0.074(4) 0.017(2) 0.058(4) -0.008(3) 0.041(3) -0.005(3)
    C18 0.019(2) 0.0158(19) 0.026(2) 0.0017(17) 0.0062(18) -0.002(2)
_geom_special_details
;
All e.s.d.'s (except the e.s.d. in the dihedral angle between two l.s. planes)
are estimated using the full covariance matrix. The cell e.s.d.'s are taken
into account individually in the estimation of e.s.d.'s in distances, angles
and torsion angles; correlations between e.s.d.'s in cell parameters are only
used when they are defined by crystal symmetry. An approximate (isotropic)
treatment of cell e.s.d.'s is used for estimating e.s.d.'s involving l.s.
planes.
;
loop_
    _geom_bond_atom_site_label_1
    _geom_bond_atom_site_label_2
    _geom_bond_site_symmetry_2
    _geom_bond_distance
    _geom_bond_publ_flag
    N1 C3 . 1.333(5) ?
    N1 C1 . 1.360(5) ?
    N2 C2 . 1.340(5) ?
    N2 C1 . 1.342(6) ?
    N3 C3 . 1.342(5) ?
    N3 C2 . 1.350(5) ?
    N4 C1 . 1.326(5) ?
    N4 H1N4 . 0.97(6) ?
    N4 H2N4 . 0.849(11) ?
    N5 C2 . 1.351(5) ?
    N5 H1N5 . 0.90(6) ?
    N5 H2N5 . 0.89(6) ?
    C3 C4 . 1.487(5) ?
    C4 C9 . 1.390(6) ?
    C4 C5 . 1.398(6) ?
    C5 C6 . 1.382(6) ?
    C5 H5A . 0.9500 ?
    C6 C7 . 1.392(7) ?
    C6 H6A . 0.9500 ?
    C7 C8 . 1.378(6) ?
    C7 C10 . 1.512(5) ?
    C8 C9 . 1.394(6) ?
    C8 H8A . 0.9500 ?
    C9 H9A . 0.9500 ?
    C10 H10A . 0.9800 ?
    C10 H10B . 0.9800 ?
    C10 H10C . 0.9800 ?
    O1 C18 . 1.215(5) ?
    O2 C18 . 1.324(5) ?
    O2 H1O2 . 0.77(6) ?
    C11 C16 . 1.380(8) ?
    C11 C12 . 1.395(6) ?
    C11 H11A . 0.9500 ?
    C12 C13 . 1.393(6) ?
    C12 H12A . 0.9500 ?
    C13 C14 . 1.398(6) ?
    C13 C18 . 1.498(6) ?
    C14 C15 . 1.384(6) ?
    C14 H14A . 0.9500 ?
    C15 C16 . 1.386(8) ?
    C15 H15A . 0.9500 ?
    C16 C17 . 1.523(6) ?
    C17 H17A . 0.9800 ?
    C17 H17B . 0.9800 ?
    C17 H17C . 0.9800 ?
loop_
    _geom_angle_atom_site_label_1
    _geom_angle_atom_site_label_2
    _geom_angle_atom_site_label_3
    _geom_angle_site_symmetry_1
    _geom_angle_site_symmetry_3
    _geom_angle
    _geom_angle_publ_flag
    C3 N1 C1 . . 114.8(3) ?
    C2 N2 C1 . . 115.5(3) ?
    C3 N3 C2 . . 113.9(3) ?
    C1 N4 H1N4 . . 120(3) ?
    C1 N4 H2N4 . . 116(4) ?
    H1N4 N4 H2N4 . . 122(5) ?
    C2 N5 H1N5 . . 123(4) ?
    C2 N5 H2N5 . . 119(4) ?
    H1N5 N5 H2N5 . . 115(5) ?
    N4 C1 N2 . . 117.9(4) ?
    N4 C1 N1 . . 118.0(4) ?
    N2 C1 N1 . . 124.1(4) ?
    N2 C2 N3 . . 125.4(4) ?
    N2 C2 N5 . . 117.7(4) ?
    N3 C2 N5 . . 116.9(4) ?
    N1 C3 N3 . . 126.3(3) ?
    N1 C3 C4 . . 116.9(4) ?
    N3 C3 C4 . . 116.8(3) ?
    C9 C4 C5 . . 118.8(3) ?
    C9 C4 C3 . . 121.0(4) ?
    C5 C4 C3 . . 120.2(4) ?
    C6 C5 C4 . . 120.6(4) ?
    C6 C5 H5A . . 119.7 ?
    C4 C5 H5A . . 119.7 ?
    C5 C6 C7 . . 120.6(4) ?
    C5 C6 H6A . . 119.7 ?
    C7 C6 H6A . . 119.7 ?
    C8 C7 C6 . . 118.9(4) ?
    C8 C7 C10 . . 120.7(4) ?
    C6 C7 C10 . . 120.4(4) ?
    C7 C8 C9 . . 121.2(4) ?
    C7 C8 H8A . . 119.4 ?
    C9 C8 H8A . . 119.4 ?
    C4 C9 C8 . . 120.0(4) ?
    C4 C9 H9A . . 120.0 ?
    C8 C9 H9A . . 120.0 ?
    C7 C10 H10A . . 109.5 ?
    C7 C10 H10B . . 109.5 ?
    H10A C10 H10B . . 109.5 ?
    C7 C10 H10C . . 109.5 ?
    H10A C10 H10C . . 109.5 ?
    H10B C10 H10C . . 109.5 ?
    C18 O2 H1O2 . . 113(5) ?
    C16 C11 C12 . . 121.4(5) ?
    C16 C11 H11A . . 119.3 ?
    C12 C11 H11A . . 119.3 ?
    C13 C12 C11 . . 119.2(5) ?
    C13 C12 H12A . . 120.4 ?
    C11 C12 H12A . . 120.4 ?
    C12 C13 C14 . . 119.9(4) ?
    C12 C13 C18 . . 121.7(4) ?
    C14 C13 C18 . . 118.5(4) ?
    C15 C14 C13 . . 119.4(5) ?
    C15 C14 H14A . . 120.3 ?
    C13 C14 H14A . . 120.3 ?
    C14 C15 C16 . . 121.5(5) ?
    C14 C15 H15A . . 119.2 ?
    C16 C15 H15A . . 119.2 ?
    C11 C16 C15 . . 118.6(4) ?
    C11 C16 C17 . . 121.0(6) ?
    C15 C16 C17 . . 120.5(6) ?
    C16 C17 H17A . . 109.5 ?
    C16 C17 H17B . . 109.5 ?
    H17A C17 H17B . . 109.5 ?
    C16 C17 H17C . . 109.5 ?
    H17A C17 H17C . . 109.5 ?
    H17B C17 H17C . . 109.5 ?
    O1 C18 O2 . . 123.8(4) ?
    O1 C18 C13 . . 122.5(4) ?
    O2 C18 C13 . . 113.7(4) ?
loop_
    _geom_torsion_atom_site_label_1
    _geom_torsion_atom_site_label_2
    _geom_torsion_atom_site_label_3
    _geom_torsion_atom_site_label_4
    _geom_torsion_site_symmetry_1
    _geom_torsion_site_symmetry_2
    _geom_torsion_site_symmetry_3
    _geom_torsion_site_symmetry_4
    _geom_torsion
    _geom_torsion_publ_flag
    C2 N2 C1 N4 . . . . -179.5(4) ?
    C2 N2 C1 N1 . . . . -0.5(7) ?
    C3 N1 C1 N4 . . . . 179.7(4) ?
    C3 N1 C1 N2 . . . . 0.7(7) ?
    C1 N2 C2 N3 . . . . 0.3(7) ?
    C1 N2 C2 N5 . . . . -178.5(4) ?
    C3 N3 C2 N2 . . . . -0.3(7) ?
    C3 N3 C2 N5 . . . . 178.5(4) ?
    C1 N1 C3 N3 . . . . -0.7(8) ?
    C1 N1 C3 C4 . . . . 179.3(4) ?
    C2 N3 C3 N1 . . . . 0.5(8) ?
    C2 N3 C3 C4 . . . . -179.5(4) ?
    N1 C3 C4 C9 . . . . 28.0(7) ?
    N3 C3 C4 C9 . . . . -152.0(5) ?
    N1 C3 C4 C5 . . . . -149.9(5) ?
    N3 C3 C4 C5 . . . . 30.1(7) ?
    C9 C4 C5 C6 . . . . 0.1(7) ?
    C3 C4 C5 C6 . . . . 178.0(4) ?
    C4 C5 C6 C7 . . . . -0.1(7) ?
    C5 C6 C7 C8 . . . . 0.1(8) ?
    C5 C6 C7 C10 . . . . 179.1(5) ?
    C6 C7 C8 C9 . . . . -0.2(8) ?
    C10 C7 C8 C9 . . . . -179.2(4) ?
    C5 C4 C9 C8 . . . . -0.2(7) ?
    C3 C4 C9 C8 . . . . -178.1(4) ?
    C7 C8 C9 C4 . . . . 0.3(7) ?
    C16 C11 C12 C13 . . . . -0.2(7) ?
    C11 C12 C13 C14 . . . . -0.1(7) ?
    C11 C12 C13 C18 . . . . 179.6(4) ?
    C12 C13 C14 C15 . . . . 0.6(7) ?
    C18 C13 C14 C15 . . . . -179.2(5) ?
    C13 C14 C15 C16 . . . . -0.7(8) ?
    C12 C11 C16 C15 . . . . 0.2(8) ?
    C12 C11 C16 C17 . . . . 179.5(5) ?
    C14 C15 C16 C11 . . . . 0.3(9) ?
    C14 C15 C16 C17 . . . . -179.0(6) ?
    C12 C13 C18 O1 . . . . -173.4(4) ?
    C14 C13 C18 O1 . . . . 6.4(7) ?
    C12 C13 C18 O2 . . . . 6.4(6) ?
    C14 C13 C18 O2 . . . . -173.8(4) ?
loop_
    _geom_hbond_atom_site_label_D
    _geom_hbond_atom_site_label_H
    _geom_hbond_atom_site_label_A
    _geom_hbond_site_symmetry_A
    _geom_hbond_distance_DH
    _geom_hbond_distance_HA
    _geom_hbond_distance_DA
    _geom_hbond_angle_DHA
    _geom_hbond_publ_flag
    O2 H1O2 N2 . 0.77(6) 1.92(6) 2.682(4) 171(6) yes
    N4 H1N4 O1 . 0.97(6) 1.98(6) 2.936(5) 169(6) yes
    N4 H2N4 N3 4_555 0.84(4) 2.26(4) 3.099(5) 172(4) yes
    N5 H1N5 N1 4_454 0.90(6) 2.11(6) 3.003(5) 173(5) yes
    C10 H10C Cg2 2_564 0.98 2.83 3.723(6) 152 yes
_iucr_refine_instructions_details
;
TITL kty250_0m in Cc (100K)
CELL 0.71073  11.1271  20.9492   7.4189  90.000 101.321  90.000
ZERR    4.00   0.0003   0.0006   0.0002   0.000   0.002   0.000
LATT -7
SYMM X, -Y, 0.5+Z
SFAC C H N O
UNIT 72 76 20 8
TEMP -173.000
SIZE 0.205 0.396 0.401
L.S. 20
BOND $H
FMAP 2 3 60
PLAN 20
OMIT -4 55
DFIX 0.85 0.01 N4 H2N4
MERG 4
ACTA
CONF
WGHT      0.0311      4.4301
FVAR       0.25196
N1    3    0.499427    0.259961    0.355647    11.00000    0.01398    0.01452 =
         0.01904   -0.00011   -0.00180   -0.00015
N2    3    0.388396    0.162948    0.280156    11.00000    0.01592    0.01357 =
         0.01953   -0.00012   -0.00120    0.00068
N3    3    0.291894    0.263263    0.193258    11.00000    0.01247    0.01272 =
         0.02241    0.00212   -0.00016    0.00061
N4    3    0.587413    0.161861    0.434836    11.00000    0.01546    0.01400 =
         0.02665   -0.00165   -0.00547   -0.00072
H1N4  2    0.581479    0.116081    0.447408    11.00000   -1.50000
H2N4  2    0.646455    0.183134    0.496476    11.00000   -1.50000
N5    3    0.187620    0.168621    0.126769    11.00000    0.01460    0.01443 =
         0.03686    0.00266   -0.00627   -0.00304
H1N5  2    0.126128    0.187757    0.048831    11.00000   -1.50000
H2N5  2    0.187865    0.126178    0.119520    11.00000   -1.50000
C1    1    0.489873    0.195231    0.356326    11.00000    0.01544    0.01282 =
         0.01828    0.00004    0.00236    0.00038
C2    1    0.292825    0.198893    0.201501    11.00000    0.01508    0.01695 =
         0.01797    0.00002    0.00149   -0.00214
C3    1    0.398188    0.290418    0.273759    11.00000    0.01381    0.01470 =
         0.01679   -0.00084    0.00411    0.00023
C4    1    0.403441    0.361312    0.271273    11.00000    0.02106    0.01296 =
         0.01413   -0.00197   -0.00085    0.00032
C5    1    0.297596    0.397273    0.271281    11.00000    0.01292    0.01994 =
         0.02058   -0.00152   -0.00491   -0.00084
AFIX  43
H5A   2    0.221725    0.376188    0.269004    11.00000   -1.20000
AFIX   0
C6    1    0.302267    0.463209    0.274569    11.00000    0.02216    0.01913 =
         0.02374   -0.00402   -0.00399    0.00832
AFIX  43
H6A   2    0.229593    0.487026    0.274421    11.00000   -1.20000
AFIX   0
C7    1    0.412565    0.495008    0.278097    11.00000    0.03154    0.01323 =
         0.01692   -0.00024   -0.00259   -0.00221
C8    1    0.516981    0.459623    0.277868    11.00000    0.02531    0.01681 =
         0.02659    0.00097    0.00008   -0.00836
AFIX  43
H8A   2    0.592580    0.480938    0.279791    11.00000   -1.20000
AFIX   0
C9    1    0.513579    0.393105    0.274862    11.00000    0.01828    0.01485 =
         0.02075   -0.00021   -0.00185   -0.00052
AFIX  43
H9A   2    0.586523    0.369494    0.275267    11.00000   -1.20000
AFIX   0
C10   1    0.416961    0.567165    0.278908    11.00000    0.04726    0.01299 =
         0.02967    0.00083    0.00306    0.00176
AFIX 137
H10A  2    0.498785    0.581445    0.339641    11.00000   -1.50000
H10B  2    0.355850    0.583847    0.345492    11.00000   -1.50000
H10C  2    0.399095    0.582960    0.152118    11.00000   -1.50000
AFIX   0
O1    4    0.538966    0.024123    0.435469    11.00000    0.02191    0.01580 =
         0.03227    0.00036   -0.00354   -0.00046
O2    4    0.355062    0.036266    0.251405    11.00000    0.02047    0.01346 =
         0.03725    0.00195   -0.00218   -0.00205
C11   1    0.313543   -0.159931    0.179806    11.00000    0.03116    0.02354 =
         0.03948   -0.01470    0.01869   -0.01307
AFIX  43
H11A  2    0.245038   -0.176993    0.096976    11.00000   -1.20000
AFIX   0
C12   1    0.326892   -0.093879    0.196708    11.00000    0.02544    0.02002 =
         0.03397   -0.00674    0.01417    0.00068
AFIX  43
H12A  2    0.268303   -0.066227    0.125830    11.00000   -1.20000
AFIX   0
C13   1    0.427135   -0.068925    0.318727    11.00000    0.01906    0.01704 =
         0.02837   -0.00060    0.01454   -0.00163
C14   1    0.512586   -0.110087    0.422584    11.00000    0.03158    0.01941 =
         0.03303    0.00252    0.01539    0.00433
AFIX  43
H14A  2    0.580731   -0.093398    0.506932    11.00000   -1.20000
AFIX   0
C15   1    0.496987   -0.175385    0.401384    11.00000    0.04125    0.01979 =
         0.03557    0.00894    0.02023    0.00781
AFIX  43
H15A  2    0.555679   -0.203270    0.471073    11.00000   -1.20000
AFIX   0
C16   1    0.397698   -0.201037    0.280809    11.00000    0.05201    0.01464 =
         0.04487   -0.00459    0.03407   -0.00083
C17   1    0.381618   -0.273079    0.262345    11.00000    0.07431    0.01660 =
         0.05820   -0.00477    0.04092   -0.00809
AFIX 137
H17A  2    0.344971   -0.283803    0.134819    11.00000   -1.50000
H17B  2    0.327830   -0.287879    0.343695    11.00000   -1.50000
H17C  2    0.461704   -0.293917    0.296638    11.00000   -1.50000
AFIX   0
C18   1    0.446790    0.001586    0.342005    11.00000    0.01919    0.01584 =
         0.02630   -0.00201    0.00616    0.00174
H1O2  2    0.369880    0.072180    0.252680    11.00000    0.03768
HKLF 4
REM  kty250_0m in Cc (100K)
REM R1 =  0.0553 for   1811 Fo > 4sig(Fo)  and  0.0584 for all   1932 data
REM    244 parameters refined using      3 restraints
END
REM Highest difference peak  0.273,  deepest hole -0.271,  1-sigma level  0.059
Q1    1   0.3631  0.3793  0.3242  11.00000  0.05    0.27
Q2    1   0.4431 -0.0399  0.3279  11.00000  0.05    0.25
Q3    1   0.4486  0.3789  0.2103  11.00000  0.05    0.24
Q4    1   0.3967  0.3373  0.2237  11.00000  0.05    0.24
Q5    1   0.4617  0.4795  0.3540  11.00000  0.05    0.23
Q6    1   0.4439 -0.2848  0.1933  11.00000  0.05    0.23
Q7    1   0.3584  0.4798  0.3154  11.00000  0.05    0.22
Q8    1   0.3856  0.3234  0.3269  11.00000  0.05    0.22
Q9    1   0.5340  0.2795  0.4304  11.00000  0.05    0.22
Q10   1   0.4926 -0.0803  0.3246  11.00000  0.05    0.22
Q11   1   0.3461  0.2822  0.3578  11.00000  0.05    0.21
Q12   1   0.2266  0.2793  0.1973  11.00000  0.05    0.21
Q13   1   0.4040  0.3354  0.3275  11.00000  0.05    0.21
Q14   1   0.4087  0.1249  0.2553  11.00000  0.05    0.20
Q15   1   0.4608  0.0183  0.5031  11.00000  0.05    0.19
Q16   1   0.4160  0.5371  0.2815  11.00000  0.05    0.19
Q17   1   0.4428  0.1768  0.2315  11.00000  0.05    0.19
Q18   1   0.3663 -0.0859  0.3160  11.00000  0.05    0.19
Q19   1   0.3566  0.3809  0.1555  11.00000  0.05    0.19
Q20   1   0.2186 -0.0008  0.0285  11.00000  0.05    0.19
;
