# Supplementary material for: 6-(4-Methyl­phen­yl)-1,3,5-triazine-2,4-di­amine–4-methyl­benzoic acid (1/1)
Source: Acta Crystallogr Sect E Struct Rep Online. 2013 May 25;69(Pt 6):o970. doi: 10.1107/S1600536813013895 (PMC3685107; doi:10.1107/S1600536813013895)
Supplement: Supplementary file 2 [file e-69-0o970-Isup2.hkl]

# 
# h,k,l, Fc-squared, Fo-squared, sigma(Fo-squared) and status flag 
# 
data_I
_shelx_title ' kty250_0m in Cc (100K)' 
_shelx_refln_list_code          4 
_shelx_F_calc_maximum      405.30 
_exptl_crystal_F_000       712.00 
_reflns_d_resolution_high  0.7697 
 
loop_ 
 _symmetry_equiv_pos_as_xyz 
 'x, y, z' 
 'x, -y, z+1/2' 
 'x+1/2, y+1/2, z' 
 'x+1/2, -y+1/2, z+1/2' 
 
_cell_length_a    11.1271 
_cell_length_b    20.9492 
_cell_length_c     7.4189 
_cell_angle_alpha  90.000 
_cell_angle_beta  101.321 
_cell_angle_gamma  90.000 
 
_shelx_F_squared_multiplier     1.000 
 
loop_ 
 _refln_index_h 
 _refln_index_k 
 _refln_index_l 
 _refln_F_squared_calc 
 _refln_F_squared_meas 
 _refln_F_squared_sigma 
 _refln_observed_status 
   2   0   0    54608.86    57554.27   1638.51 o 
   4   0   0     1773.83     1629.25     23.27 o 
   6   0   0      826.19      739.18     13.97 o 
   8   0   0     2416.76     2369.08     31.09 o 
  10   0   0     3832.31     3515.37    151.76 o 
  12   0   0       49.84       45.05     15.69 o 
  14   0   0      188.27      270.16     24.35 o 
   1   1   0     2133.31     1895.44     23.43 o 
   3   1   0      267.97      255.66      4.47 o 
   5   1   0     1363.90     1371.17     15.29 o 
   7   1   0      577.44      583.58      8.87 o 
   9   1   0      936.41      869.58     14.62 o 
  11   1   0      468.20      446.44     22.65 o 
   0   2   0      343.76       81.62      3.72 o 
   2   2   0     1382.50     1182.36     22.49 o 
   4   2   0       51.51       71.50      2.80 o 
   6   2   0      279.58      243.57      5.61 o 
   8   2   0      629.82      664.64     10.56 o 
  10   2   0     2853.81     2768.76     42.39 o 
  12   2   0      421.69      452.72     17.84 o 
   1   3   0     3186.48     3228.22     55.36 o 
   3   3   0     2046.35     1941.84     17.99 o 
   5   3   0        1.72        3.60      1.31 o 
   7   3   0      603.32      629.60      9.64 o 
   9   3   0      900.76      872.93     14.47 o 
  11   3   0      912.99      817.63     25.95 o 
  13   3   0       72.74      163.48     10.14 o 
   0   4   0     1123.65     1301.85     18.71 o 
   2   4   0     3328.36     3121.20     32.46 o 
   4   4   0      161.65      204.32      4.49 o 
   6   4   0       22.29       43.55      2.74 o 
   8   4   0      114.61      128.70      4.93 o 
  10   4   0      197.25      181.75     10.56 o 
  12   4   0      163.05      193.07     11.29 o 
  14   4   0       82.59      126.24     13.97 o 
   1   5   0     2624.60     2508.53     25.22 o 
   3   5   0     1660.13     1733.10     16.73 o 
   5   5   0      272.67      336.34      6.20 o 
   7   5   0       26.54       38.10      2.85 o 
   9   5   0       38.48       36.55      4.92 o 
  11   5   0      267.15      269.97     21.66 o 
  13   5   0      100.17      112.47     16.28 o 
   0   6   0     2508.69     2437.44     56.29 o 
   2   6   0     1141.01     1123.23     11.14 o 
   4   6   0     1600.88     1911.27     17.47 o 
   6   6   0      827.83     1020.32     11.86 o 
   8   6   0      187.46      162.94      6.33 o 
  10   6   0      197.34      188.31     10.66 o 
   1   7   0     1474.46     1625.40     14.37 o 
   3   7   0      261.06      340.51      5.28 o 
   5   7   0      351.90      361.05      6.07 o 
   7   7   0       14.05       16.67      1.86 o 
   9   7   0       30.14       16.90      3.84 o 
  11   7   0      108.02       95.93     12.73 o 
  13   7   0      158.10      170.67     15.33 o 
   0   8   0      350.91      354.32      7.91 o 
   2   8   0      377.59      353.62      5.80 o 
   4   8   0      879.28      894.38     10.39 o 
   6   8   0       10.67       13.68      1.94 o 
   8   8   0       32.45       12.01      3.23 o 
  10   8   0       76.57       90.07     15.33 o 
  12   8   0       37.21       33.28      8.96 o 
   1   9   0     6431.48     7096.40     60.10 o 
   3   9   0      530.76      516.18      6.57 o 
   5   9   0      872.96      890.64     11.54 o 
   7   9   0       10.39       10.46      3.27 o 
   9   9   0      771.01      693.62     18.96 o 
  11   9   0      483.05      391.07     16.89 o 
  13   9   0       53.37       39.75      7.94 o 
   0  10   0      143.08      158.30      5.40 o 
   2  10   0      561.57      592.54      7.47 o 
   4  10   0      451.51      487.84      7.24 o 
   6  10   0      176.83      179.65      4.89 o 
   8  10   0       61.19       54.86      5.44 o 
  10  10   0       56.90       62.71      8.26 o 
  12  10   0       36.56       28.43     10.43 o 
   1  11   0     4405.97     4954.73     36.56 o 
   3  11   0      282.52      289.40      5.33 o 
   5  11   0      280.97      284.46      6.08 o 
   7  11   0       57.20       51.59      5.17 o 
   9  11   0      448.22      399.10     14.90 o 
  11  11   0      232.65      201.99     12.96 o 
   0  12   0      412.64      453.57      9.73 o 
   2  12   0       99.78      103.25      3.67 o 
   4  12   0      447.35      451.18      7.10 o 
   6  12   0      329.24      311.24      9.91 o 
   8  12   0      602.65      558.18     15.74 o 
  10  12   0       18.43       30.02      6.78 o 
  12  12   0       87.62      100.84     12.52 o 
   1  13   0      693.00      735.92      9.16 o 
   3  13   0      384.78      365.00      6.73 o 
   5  13   0       76.89       89.57      4.70 o 
   7  13   0      584.45      568.05     15.50 o 
   9  13   0      266.59      237.58     12.05 o 
  11  13   0       31.09       20.83      6.12 o 
   0  14   0     1016.56     1076.26     17.48 o 
   2  14   0     1028.64     1021.01     12.09 o 
   4  14   0     5326.91     5243.29     41.84 o 
   6  14   0     4330.68     4276.48     49.52 o 
   8  14   0      284.76      302.39     14.29 o 
  10  14   0       81.04       53.58      7.78 o 
  12  14   0      137.19      192.18     21.05 o 
   1  15   0       13.78       17.51      2.20 o 
   3  15   0      198.47      220.98      5.84 o 
   5  15   0     4026.66     3918.36     45.88 o 
   7  15   0      232.20      212.42     10.44 o 
   9  15   0      163.77      142.71     13.00 o 
  11  15   0       62.79       61.39      8.64 o 
   0  16   0      577.14      547.74     13.20 o 
   2  16   0      464.68      451.37      8.49 o 
   4  16   0     2486.50     2452.24     28.28 o 
   6  16   0      729.38      701.42     17.31 o 
   8  16   0       12.65       15.93      4.79 o 
  10  16   0       18.82       18.61      5.70 o 
   1  17   0      389.70      350.69      8.26 o 
   3  17   0      459.09      422.61     12.37 o 
   5  17   0      396.31      401.02     13.02 o 
   7  17   0       49.83       35.50      6.90 o 
   9  17   0        4.10        3.31      4.79 o 
  11  17   0        7.10        9.54      7.44 o 
   0  18   0      189.93      160.81      9.09 o 
   2  18   0       28.51       22.87      2.91 o 
   4  18   0      271.51      252.56      9.04 o 
   6  18   0       65.08       62.02      6.70 o 
   8  18   0       34.10       31.14      6.02 o 
  10  18   0       42.87       37.07      9.14 o 
   1  19   0      167.17      143.52      5.96 o 
   3  19   0      106.74       99.64      6.88 o 
   5  19   0       25.35       17.22      4.31 o 
   7  19   0      261.97      230.23     12.01 o 
   9  19   0       45.13       56.48     10.50 o 
   0  20   0      172.57       93.18      7.89 o 
   2  20   0      243.72      205.45      7.96 o 
   4  20   0      100.28       90.89      6.50 o 
   6  20   0      305.99      279.97     12.34 o 
   8  20   0       31.40       27.24      8.35 o 
   1  21   0      472.91      386.32     10.40 o 
   3  21   0      282.86      246.71     11.06 o 
   5  21   0      141.47      116.28      8.70 o 
   7  21   0      100.54       80.69     11.57 o 
   9  21   0      424.48      503.46     30.07 o 
   0  22   0      346.99      309.66     17.70 o 
   2  22   0      131.21      103.54      7.16 o 
   4  22   0       23.64       14.69      6.05 o 
   6  22   0      107.17      106.12     11.96 o 
   8  22   0       90.68      110.41     14.20 o 
   1  23   0      102.55       83.47      6.61 o 
   3  23   0        3.15        7.11      5.44 o 
   5  23   0       43.75       40.02      9.38 o 
   7  23   0      351.23      254.59     26.06 o 
   0  24   0      106.47       91.09     12.28 o 
   2  24   0       49.22       61.13     10.98 o 
   4  24   0      248.47      237.36     22.75 o 
   6  24   0       27.35       64.52     15.77 o 
   1  25   0      258.48      262.69     22.83 o 
   3  25   0      404.36      402.93     26.67 o 
   5  25   0      408.98      351.80     31.46 o 
   0  26   0      227.54      208.99     35.90 o 
   2  26   0      137.76      150.34     22.18 o 
   1  27   0      101.90      118.75     28.61 o 
 -13   1   1       69.58       60.67     17.39 o 
 -11   1   1     1268.91     1193.49     27.13 o 
  -9   1   1      700.70      682.93     10.86 o 
  -7   1   1       39.27       26.12      2.32 o 
  -5   1   1      353.85      367.45      5.79 o 
  -3   1   1     4490.32     4497.87     37.66 o 
  -1   1   1    10691.24    10067.02     94.40 o 
   1   1   1      395.57      453.69      6.80 o 
   3   1   1      488.60      508.22      7.22 o 
   5   1   1      140.59      126.10      3.92 o 
   7   1   1       50.72       48.56      3.19 o 
   9   1   1     2521.35     2410.47     30.10 o 
  11   1   1      141.65      133.47     13.98 o 
  13   1   1       55.74       49.44      8.33 o 
 -14   2   1        9.06       36.69     13.17 o 
 -12   2   1      284.40      281.23     21.51 o 
 -10   2   1      830.33      758.38     15.95 o 
  -8   2   1      328.30      302.68      6.65 o 
  -6   2   1     2027.73     2090.85     19.26 o 
  -4   2   1      184.25      176.96      3.68 o 
  -2   2   1     2538.68     2720.27     26.30 o 
   0   2   1     4550.23     4768.60     42.73 o 
   2   2   1      657.13      694.70      8.19 o 
   4   2   1     7114.08     7680.78     59.20 o 
   6   2   1       16.53       22.04      2.24 o 
   8   2   1      891.84      789.73     12.62 o 
  10   2   1     1092.85      971.68     24.16 o 
  12   2   1       50.63       78.00     10.34 o 
 -13   3   1      335.19      373.38     26.18 o 
 -11   3   1      294.19      286.26     18.30 o 
  -9   3   1       16.31       19.99      3.01 o 
  -7   3   1     1380.68     1404.15     15.17 o 
  -5   3   1     1307.35     1262.89     12.50 o 
  -3   3   1     2153.81     2082.44     29.21 o 
  -1   3   1      834.15      812.96     10.59 o 
   1   3   1      325.40      333.49      4.65 o 
   3   3   1     1494.22     1570.28     16.06 o 
   5   3   1     1616.19     1782.77     17.72 o 
   7   3   1      307.59      294.64      7.04 o 
   9   3   1      173.96      174.52      8.20 o 
  11   3   1       46.00       49.60     10.46 o 
  13   3   1       98.42      112.50     11.51 o 
 -14   4   1      137.76      146.98     18.77 o 
 -12   4   1       26.56      118.62     19.26 o 
 -10   4   1      218.97      208.83      8.63 o 
  -8   4   1      486.58      460.33      8.56 o 
  -6   4   1       39.76       58.31      2.64 o 
  -4   4   1     2961.52     2913.19     44.55 o 
  -2   4   1      953.80      869.03     14.31 o 
   0   4   1     1994.72     1851.82     29.01 o 
   2   4   1     1255.60     1152.05     22.57 o 
   4   4   1      715.73      713.61      9.17 o 
   6   4   1     1995.10     2113.42     21.01 o 
   8   4   1       85.01       82.69      4.68 o 
  10   4   1      293.14      257.92     15.74 o 
  12   4   1      111.56      141.01     14.35 o 
 -13   5   1      137.77      162.15     22.11 o 
 -11   5   1       83.19      114.70      9.13 o 
  -9   5   1       95.94       74.18      5.91 o 
  -7   5   1     2252.23     2351.08     24.26 o 
  -5   5   1    11206.46    12306.13    108.59 o 
  -3   5   1       89.61       87.73      4.94 o 
  -1   5   1      131.47      132.20      4.09 o 
   1   5   1      214.19      188.49      4.08 o 
   3   5   1    11041.39    12816.87     91.73 o 
   5   5   1     6859.82     7803.78     57.22 o 
   7   5   1      187.23      199.32      5.86 o 
   9   5   1      133.22      131.50      7.41 o 
  11   5   1       61.26      132.63     24.81 o 
  13   5   1      176.87      197.85     13.82 o 
 -14   6   1       22.10       25.68     10.96 o 
 -12   6   1       75.21       69.42      9.43 o 
 -10   6   1       30.56       28.72      4.85 o 
  -8   6   1      372.04      350.89      8.19 o 
  -6   6   1     1257.91     1275.46     17.10 o 
  -4   6   1        3.66        6.04      1.50 o 
  -2   6   1     2009.11     1935.49     18.25 o 
   0   6   1     2042.40     2065.29     20.29 o 
   2   6   1      214.32      234.57      3.90 o 
   4   6   1     1644.25     1724.48     17.07 o 
   6   6   1      312.37      280.31      5.84 o 
   8   6   1       59.95       50.62      4.14 o 
  10   6   1      147.54      165.47     17.66 o 
  12   6   1       14.51       15.78      8.57 o 
 -11   7   1       75.10       70.63      8.35 o 
  -9   7   1       49.45       44.94      4.87 o 
  -7   7   1      955.74      926.55     15.94 o 
  -5   7   1     1565.13     1613.16     19.06 o 
  -3   7   1       58.47       37.15      3.22 o 
  -1   7   1     5804.53     5743.51     46.82 o 
   1   7   1      101.91       86.00      2.94 o 
   3   7   1     1957.94     2085.84     19.13 o 
   5   7   1     2689.69     2807.38     23.85 o 
   7   7   1       92.31       80.53      3.72 o 
   9   7   1      139.01      120.00      9.12 o 
  11   7   1      131.79      129.89     10.62 o 
  13   7   1      114.52      123.58     14.33 o 
 -12   8   1       48.76       46.26      6.98 o 
 -10   8   1       54.11       55.28      6.74 o 
  -8   8   1       97.47      105.15      6.89 o 
  -6   8   1     1639.33     1657.08     21.32 o 
  -4   8   1       86.65      101.30      4.70 o 
  -2   8   1     2445.94     2556.70     21.73 o 
   0   8   1     3668.52     3926.45     34.04 o 
   2   8   1      493.66      566.77      7.29 o 
   4   8   1     2265.09     2490.57     24.38 o 
   6   8   1      117.22      142.55      4.85 o 
   8   8   1        1.07       -1.49      2.21 o 
  10   8   1       69.88      141.39     23.24 o 
  12   8   1       42.23       24.04      7.97 o 
 -13   9   1       81.17       61.27     10.51 o 
 -11   9   1      239.70      187.77     11.35 o 
  -9   9   1      121.38       93.58      7.00 o 
  -7   9   1      399.55      378.78      9.46 o 
  -5   9   1      200.52      229.75      5.96 o 
  -3   9   1     1806.01     1901.76     17.46 o 
  -1   9   1    11179.10    12877.99    101.00 o 
   1   9   1     4377.01     5079.94     37.93 o 
   3   9   1      334.37      370.68      5.77 o 
   5   9   1      815.66      839.45     11.21 o 
   7   9   1       77.67       72.17      4.88 o 
   9   9   1      168.63      153.47      9.19 o 
  11   9   1      107.34      103.90     12.25 o 
 -12  10   1      286.40      238.05     27.04 o 
 -10  10   1     1187.81     1021.67     22.69 o 
  -8  10   1      218.95      170.38     11.60 o 
  -6  10   1      323.07      342.78      8.53 o 
  -4  10   1      258.75      236.85      7.77 o 
  -2  10   1       43.67       45.26      2.58 o 
   0  10   1     1801.06     2068.67     20.02 o 
   2  10   1      164.99      151.87      3.92 o 
   4  10   1      444.72      454.15      7.87 o 
   6  10   1       41.30       38.68      3.09 o 
   8  10   1     1193.89     1015.17     25.80 o 
  10  10   1     1149.93      934.01     32.85 o 
  12  10   1       43.67       33.72      8.27 o 
 -13  11   1       57.69       58.70     17.54 o 
 -11  11   1      404.76      389.70     20.46 o 
  -9  11   1      557.80      529.75     14.85 o 
  -7  11   1       54.82       48.90      4.68 o 
  -5  11   1      664.11      653.88     12.35 o 
  -3  11   1      438.02      419.10      6.47 o 
  -1  11   1     1398.29     1357.28     15.03 o 
   1  11   1     2218.21     2336.94     20.78 o 
   3  11   1      217.11      228.92      4.99 o 
   5  11   1      484.44      469.78      8.35 o 
   7  11   1      267.84      267.19     10.06 o 
   9  11   1      446.84      408.16     15.31 o 
  11  11   1       45.77       37.87      9.94 o 
 -12  12   1       34.06       77.40     20.12 o 
 -10  12   1        8.99       18.84     13.89 o 
  -8  12   1       38.75       39.82     11.06 o 
  -6  12   1      219.22      207.76      8.50 o 
  -4  12   1       78.21       78.39      3.79 o 
  -2  12   1       37.69       52.58      2.75 o 
   0  12   1       37.37       25.58      2.72 o 
   2  12   1      495.10      492.73      7.04 o 
   4  12   1      197.07      212.19      5.05 o 
   6  12   1      154.44      147.30      7.70 o 
   8  12   1       19.16       19.41      5.25 o 
  10  12   1      322.13      268.91     14.23 o 
  12  12   1        5.16       -2.25      4.87 o 
 -11  13   1       28.44       33.51     10.25 o 
  -9  13   1      271.82      276.68     20.31 o 
  -7  13   1      155.01      150.71     10.88 o 
  -5  13   1        4.01        4.32      2.57 o 
  -3  13   1      377.35      376.55      6.74 o 
  -1  13   1     1503.07     1570.57     16.75 o 
   1  13   1      198.77      182.72      4.95 o 
   3  13   1       57.72       49.66      3.54 o 
   5  13   1      192.59      199.65      7.08 o 
   7  13   1      169.47      157.32      9.81 o 
   9  13   1       36.09       36.48      8.33 o 
  11  13   1       88.45      111.64     22.08 o 
 -12  14   1      101.61       97.83     16.93 o 
 -10  14   1       26.05       75.22     25.68 o 
  -8  14   1      549.52      532.92     22.75 o 
  -6  14   1     3476.18     3358.55     48.47 o 
  -4  14   1      425.82      414.05      8.36 o 
  -2  14   1      372.49      375.15      7.02 o 
   0  14   1      369.33      377.24      7.50 o 
   2  14   1      428.85      416.45      7.59 o 
   4  14   1     4186.99     4034.41     32.62 o 
   6  14   1     1230.60     1176.42     22.48 o 
   8  14   1       44.56       29.74      5.60 o 
  10  14   1      146.22      130.18     11.07 o 
 -11  15   1        7.40       18.25      7.24 o 
  -9  15   1       39.58       39.05      9.40 o 
  -7  15   1      259.64      232.37     12.31 o 
  -5  15   1      321.85      304.94     11.18 o 
  -3  15   1      430.19      400.67      7.64 o 
  -1  15   1       41.52       80.58      4.29 o 
   1  15   1      674.12      678.89     10.74 o 
   3  15   1       67.89       70.86      3.79 o 
   5  15   1     1197.80     1207.32     20.53 o 
   7  15   1      158.70      163.81      9.94 o 
   9  15   1       40.73       39.56      7.86 o 
  11  15   1        8.30        7.22      5.36 o 
 -10  16   1      141.79      141.09     12.24 o 
  -8  16   1       13.78        8.22      5.27 o 
  -6  16   1     4972.16     4866.94     87.71 o 
  -4  16   1     3453.38     3306.43     42.22 o 
  -2  16   1      254.61      228.32      6.53 o 
   0  16   1      388.52      364.40      8.43 o 
   2  16   1     1253.70     1166.33     14.94 o 
   4  16   1     7340.68     7285.72     69.88 o 
   6  16   1      599.10      550.19     16.06 o 
   8  16   1      190.75      194.01     10.92 o 
  10  16   1      119.70      108.84     10.57 o 
 -11  17   1       46.49       45.68     10.28 o 
  -9  17   1       78.29       78.44     12.19 o 
  -7  17   1      537.13      524.18     19.67 o 
  -5  17   1      368.78      360.71     13.78 o 
  -3  17   1      235.16      212.53      8.20 o 
  -1  17   1      103.63      105.90      5.19 o 
   1  17   1      219.40      217.93      7.66 o 
   3  17   1      563.90      574.34     12.30 o 
   5  17   1      127.53      128.39      8.42 o 
   7  17   1       63.26       63.35      6.92 o 
   9  17   1       98.26       90.47     12.67 o 
 -10  18   1      229.95      286.75     22.67 o 
  -8  18   1      190.32      196.33     15.56 o 
  -6  18   1      131.66      114.91     11.06 o 
  -4  18   1       19.09       21.42      5.73 o 
  -2  18   1        2.93        2.77      2.37 o 
   0  18   1       85.81       68.33      5.16 o 
   2  18   1      110.69       92.99      5.37 o 
   4  18   1       66.39       62.93      6.81 o 
   6  18   1        0.35       -3.83      4.13 o 
   8  18   1      308.94      318.30     17.08 o 
  10  18   1       48.42       83.16     23.42 o 
  -9  19   1      192.65      222.94     25.95 o 
  -7  19   1       62.16       65.92     11.20 o 
  -5  19   1      395.76      366.31     14.45 o 
  -3  19   1      432.94      386.90     15.75 o 
  -1  19   1      765.27      614.80     14.02 o 
   1  19   1     1125.07     1004.70     17.00 o 
   3  19   1       53.55       60.96      6.50 o 
   5  19   1      434.94      403.92     17.59 o 
   7  19   1      195.32      193.59     14.43 o 
   9  19   1      118.79      175.16     19.64 o 
  -8  20   1      154.86      134.57     14.93 o 
  -6  20   1       39.16       44.63     12.17 o 
  -4  20   1      176.41      156.77     11.78 o 
  -2  20   1        0.23        0.47      4.05 o 
   0  20   1      107.32       97.48      6.14 o 
   2  20   1       95.18       97.08      6.86 o 
   4  20   1       23.84       23.76      5.58 o 
   6  20   1      140.54      136.92     12.95 o 
   8  20   1       71.71       62.96     12.90 o 
  -9  21   1       47.87       61.36     13.98 o 
  -7  21   1       33.80       56.19     15.41 o 
  -5  21   1       41.46       31.48      7.53 o 
  -3  21   1       84.26       74.73      8.86 o 
  -1  21   1       15.37        9.16      4.07 o 
   1  21   1       88.55       71.49      6.80 o 
   3  21   1       58.29       56.27      7.02 o 
   5  21   1       62.37       63.27      9.46 o 
   7  21   1       38.98       38.90     13.72 o 
  -8  22   1        7.24       69.22     21.75 o 
  -6  22   1      189.50      203.79     16.20 o 
  -4  22   1       21.49       11.14      5.51 o 
  -2  22   1      184.39      152.13     11.61 o 
   0  22   1      412.20      333.43     13.77 o 
   2  22   1       34.75       31.02      5.06 o 
   4  22   1      165.72      171.73     11.40 o 
   6  22   1       12.67       16.11      7.65 o 
  -7  23   1      207.29      258.22     20.86 o 
  -5  23   1      232.01      256.98     18.77 o 
  -3  23   1       27.30       34.82      8.62 o 
  -1  23   1      227.80      164.69     12.40 o 
   1  23   1        2.84        7.19      4.26 o 
   3  23   1      153.98      160.67     10.95 o 
   5  23   1      273.78      299.39     17.43 o 
   7  23   1      167.26      181.10     16.43 o 
  -6  24   1       95.82       99.77     21.01 o 
  -4  24   1       69.36       80.96     12.80 o 
  -2  24   1      106.67      116.87     11.15 o 
   0  24   1       71.91       49.43      8.31 o 
   2  24   1       52.22       56.27      8.61 o 
   4  24   1      210.41      231.20     13.05 o 
   6  24   1       49.00       61.11     19.68 o 
  -5  25   1     1026.65     1125.45     31.11 o 
  -3  25   1      135.79      175.55     18.17 o 
  -1  25   1       57.74       52.05      9.90 o 
   1  25   1       26.31       12.55      6.95 o 
   3  25   1      693.22      858.11     28.04 o 
   5  25   1      756.76      841.89     30.26 o 
  -4  26   1      111.11      111.54     13.28 o 
  -2  26   1       34.48       27.98      8.55 o 
   0  26   1       12.72       24.99      7.35 o 
   2  26   1       77.08      170.88     15.85 o 
  -1  27   1       50.87       55.67      7.84 o 
 -14   0   2       78.18      184.53     25.35 o 
 -12   0   2      849.89      795.40     24.70 o 
 -10   0   2     2313.12     2133.42     36.14 o 
  -8   0   2      118.77      122.56      5.91 o 
  -6   0   2      221.41      252.99      8.12 o 
  -4   0   2     7035.56     7314.96     90.77 o 
  -2   0   2   164265.34   154753.30   2732.13 o 
   0   0   2    79106.33    79219.40    739.20 o 
   2   0   2     1251.14     1234.13     21.54 o 
   4   0   2     1148.38     1075.31     16.99 o 
   6   0   2      325.39      363.26     10.45 o 
   8   0   2     4199.72     4257.34     57.50 o 
  10   0   2     1014.97      920.12     24.77 o 
  12   0   2       30.19       38.19     13.39 o 
 -13   1   2      117.05      224.48     18.73 o 
 -11   1   2      152.05      131.40      8.28 o 
  -9   1   2     1343.01     1324.15     15.31 o 
  -7   1   2     1338.04     1220.78     14.02 o 
  -5   1   2      464.46      448.86      7.13 o 
  -3   1   2    11568.59    11377.26    103.14 o 
  -1   1   2     4073.34     3843.07     30.42 o 
   1   1   2    12343.58    11981.97    119.29 o 
   3   1   2     1369.97     1300.97     13.60 o 
   5   1   2       68.85       72.21      3.26 o 
   7   1   2      644.17      635.33     11.69 o 
   9   1   2     1319.51     1310.32     19.69 o 
  11   1   2      465.25      460.11     20.39 o 
  13   1   2       20.38       14.36      7.15 o 
 -14   2   2      305.58      453.41     28.37 o 
 -12   2   2     1913.83     1906.00     35.66 o 
 -10   2   2      785.55      752.41     16.66 o 
  -8   2   2      315.56      330.61      7.07 o 
  -6   2   2        8.29        8.51      1.54 o 
  -4   2   2       79.13       92.97      3.50 o 
  -2   2   2     1810.29     1744.77     17.63 o 
   0   2   2     1392.18     1314.74     17.99 o 
   2   2   2     1079.00     1082.50     22.09 o 
   4   2   2      184.52      150.52      4.38 o 
   6   2   2      554.13      592.36      9.78 o 
   8   2   2     3325.03     3291.87     36.81 o 
  10   2   2      368.48      387.48     12.81 o 
  12   2   2       23.17       20.52      6.81 o 
 -13   3   2      330.64      310.57     36.98 o 
 -11   3   2      647.53      665.77     22.60 o 
  -9   3   2      357.89      319.20     10.56 o 
  -7   3   2       14.89       14.36      1.92 o 
  -5   3   2      201.17      179.83      4.17 o 
  -3   3   2       82.72       84.05      2.61 o 
  -1   3   2     4086.46     3945.27     39.79 o 
   1   3   2     1616.55     1502.21     17.56 o 
   3   3   2        9.27        8.63      1.43 o 
   5   3   2      410.18      484.32      7.69 o 
   7   3   2      636.74      620.02     12.12 o 
   9   3   2     1758.27     1690.37     24.18 o 
  11   3   2      184.91      161.43     12.45 o 
  13   3   2      114.97      115.14     11.39 o 
 -14   4   2      104.74      321.50     33.74 o 
 -12   4   2       24.49       27.82      7.53 o 
 -10   4   2      123.99      110.43      7.54 o 
  -8   4   2       22.92       19.22      2.49 o 
  -6   4   2      487.51      536.21      7.66 o 
  -4   4   2     1212.07     1128.83     10.89 o 
  -2   4   2     1429.26     1515.67     14.01 o 
   0   4   2     2543.06     2424.38     25.01 o 
   2   4   2       67.38       57.38      2.77 o 
   4   4   2      127.06      145.43      4.34 o 
   6   4   2      157.94      179.93      5.62 o 
   8   4   2      259.01      233.10      8.08 o 
  10   4   2      216.24      247.39     17.32 o 
  12   4   2       71.08       83.94     11.12 o 
 -13   5   2      262.34      242.96     18.59 o 
 -11   5   2       47.41       38.18      5.65 o 
  -9   5   2       33.71       35.89      4.91 o 
  -7   5   2       40.50       40.69      2.87 o 
  -5   5   2      718.65      722.02     12.49 o 
  -3   5   2       28.47       31.82      1.60 o 
  -1   5   2     2904.69     2730.38     25.17 o 
   1   5   2      668.29      660.23      7.70 o 
   3   5   2       87.33       87.83      3.55 o 
   5   5   2      346.12      418.57      7.89 o 
   7   5   2       81.85       88.25      4.71 o 
   9   5   2      382.39      338.49     11.98 o 
  11   5   2       24.97       20.24      6.31 o 
  13   5   2       56.13       51.08      8.87 o 
 -14   6   2       32.14       78.68     20.00 o 
 -12   6   2       88.43       62.52     11.95 o 
 -10   6   2       53.44       41.98      5.50 o 
  -8   6   2        9.32        3.16      2.79 o 
  -6   6   2     1333.50     1392.57     18.98 o 
  -4   6   2      427.42      438.25      8.55 o 
  -2   6   2     2056.64     1883.93     21.09 o 
   0   6   2      893.96      875.96      9.65 o 
   2   6   2       26.28       33.35      2.13 o 
   4   6   2     2786.65     3212.79     29.55 o 
   6   6   2       80.52       72.91      3.66 o 
   8   6   2      156.66      145.84      7.00 o 
  10   6   2      104.86      121.78      9.09 o 
  12   6   2      169.33      187.56     14.19 o 
 -13   7   2       61.56       76.74     12.04 o 
 -11   7   2       38.86       62.05     16.23 o 
  -9   7   2        6.27        6.70      3.22 o 
  -7   7   2      118.34      129.70      7.00 o 
  -5   7   2      229.15      301.01      7.52 o 
  -3   7   2      284.20      249.35      4.67 o 
  -1   7   2     1106.60     1153.25     12.31 o 
   1   7   2      510.34      593.40      8.61 o 
   3   7   2      267.23      295.71      6.00 o 
   5   7   2       30.08       36.29      3.28 o 
   7   7   2        6.03        0.84      1.71 o 
   9   7   2      159.03      130.00     10.05 o 
  11   7   2      131.54      140.34     22.41 o 
 -12   8   2       77.50       90.87     13.23 o 
 -10   8   2       34.62       25.69      5.38 o 
  -8   8   2        5.07        6.38      3.13 o 
  -6   8   2      386.80      346.75      9.85 o 
  -4   8   2      129.85      135.01      5.34 o 
  -2   8   2      432.17      439.55      6.31 o 
   0   8   2      168.72      175.80      5.03 o 
   2   8   2      522.28      566.54      7.97 o 
   4   8   2      146.86      173.17      5.54 o 
   6   8   2       58.20       44.30      3.83 o 
   8   8   2       63.73       54.20      5.19 o 
  10   8   2       16.00       20.74      5.00 o 
  12   8   2       32.62       15.37     16.17 o 
 -13   9   2       81.99       68.76     10.81 o 
 -11   9   2      541.44      538.41     33.67 o 
  -9   9   2       25.10       18.13      3.92 o 
  -7   9   2      529.89      480.05     12.56 o 
  -5   9   2      438.43      394.49     10.01 o 
  -3   9   2      942.30      948.12     11.52 o 
  -1   9   2     6598.35     6826.66     54.19 o 
   1   9   2      750.47      741.49      9.79 o 
   3   9   2      735.95      778.31      9.75 o 
   5   9   2       52.55       54.32      3.92 o 
   7   9   2      428.37      394.11     10.78 o 
   9   9   2     1068.30      923.30     21.67 o 
  11   9   2      100.63       68.33     14.03 o 
 -12  10   2       10.87       21.95      6.44 o 
 -10  10   2       48.65       47.65      7.58 o 
  -8  10   2       46.49       41.36      5.23 o 
  -6  10   2      565.75      548.68     12.02 o 
  -4  10   2      484.88      444.26      9.78 o 
  -2  10   2       84.70      121.51      4.42 o 
   0  10   2      277.61      253.44      5.46 o 
   2  10   2       80.17       77.60      3.85 o 
   4  10   2      332.86      356.32      8.50 o 
   6  10   2       62.77       71.66      4.97 o 
   8  10   2      129.03      137.43     11.86 o 
  10  10   2       64.41       61.94     11.88 o 
  12  10   2       79.84       75.17     15.86 o 
 -11  11   2      274.73      255.67     16.52 o 
  -9  11   2       27.95       19.08      5.99 o 
  -7  11   2       59.99       72.49      6.36 o 
  -5  11   2      133.28      112.32      6.49 o 
  -3  11   2     1674.50     1747.24     17.54 o 
  -1  11   2     3974.19     4341.55     35.75 o 
   1  11   2      127.14      121.61      4.35 o 
   3  11   2      498.07      520.84      8.91 o 
   5  11   2      229.58      215.26      7.18 o 
   7  11   2      302.38      272.25     17.42 o 
   9  11   2      533.53      445.00     19.11 o 
  11  11   2       14.94        6.44     12.78 o 
 -10  12   2      267.49      213.16     18.91 o 
  -8  12   2      397.69      383.33     15.60 o 
  -6  12   2      214.94      210.38      9.87 o 
  -4  12   2      181.51      169.34      7.37 o 
  -2  12   2      781.92      823.61     10.93 o 
   0  12   2      357.98      368.72      7.03 o 
   2  12   2      530.23      546.11      9.16 o 
   4  12   2      344.16      346.29      8.41 o 
   6  12   2      552.76      517.62     14.88 o 
   8  12   2       76.42       94.15      8.93 o 
  10  12   2       28.23       51.16     21.39 o 
 -11  13   2      287.84      293.37     32.78 o 
  -9  13   2      556.94      568.42     22.79 o 
  -7  13   2      624.78      640.76     19.91 o 
  -5  13   2      402.13      375.33     12.42 o 
  -3  13   2     2150.43     2092.08     23.80 o 
  -1  13   2      537.37      525.55      9.73 o 
   1  13   2       31.40       35.40      3.29 o 
   3  13   2      419.65      451.16      8.36 o 
   5  13   2     1091.78     1078.25     16.32 o 
   7  13   2      554.66      527.81     22.23 o 
   9  13   2       60.82       72.54     10.12 o 
  11  13   2       12.02       21.91      8.86 o 
 -12  14   2      136.73      150.02     18.83 o 
 -10  14   2      178.18      163.09     13.94 o 
  -8  14   2     1344.76     1306.84     35.54 o 
  -6  14   2     3039.41     2954.15     50.92 o 
  -4  14   2     2494.50     2398.63     40.81 o 
  -2  14   2      149.65      150.04      5.37 o 
   0  14   2       58.61       53.55      3.60 o 
   2  14   2     2126.73     2135.24     22.06 o 
   4  14   2     4206.27     4194.76     36.35 o 
   6  14   2     1299.45     1302.13     28.78 o 
   8  14   2       33.04       32.80     11.24 o 
  10  14   2       15.45       28.49      7.76 o 
 -11  15   2       53.17       53.92     13.68 o 
  -9  15   2      538.69      498.05     21.91 o 
  -7  15   2     1169.58     1112.68     31.99 o 
  -5  15   2     1106.16     1022.68     27.50 o 
  -3  15   2      520.97      513.52     12.20 o 
  -1  15   2        7.60        4.75      2.50 o 
   1  15   2      613.60      590.34     12.21 o 
   3  15   2     3662.65     3526.33     34.05 o 
   5  15   2     2007.64     1986.70     36.77 o 
   7  15   2       58.93       49.44      9.05 o 
   9  15   2       70.95      163.70     11.25 o 
 -10  16   2        8.85       11.85     12.51 o 
  -8  16   2      386.43      392.47     31.64 o 
  -6  16   2     1535.42     1519.33     40.00 o 
  -4  16   2      758.23      741.07     19.00 o 
  -2  16   2      149.11      123.54      6.37 o 
   0  16   2      254.08      244.11      7.74 o 
   2  16   2     1914.82     1883.46     26.57 o 
   4  16   2      797.32      783.14     17.11 o 
   6  16   2      200.24      206.90     15.28 o 
   8  16   2        5.38       27.69     11.04 o 
  10  16   2       83.32      125.93     16.05 o 
 -11  17   2        5.17        5.31      8.73 o 
  -9  17   2       41.78       44.21     12.86 o 
  -7  17   2      356.10      358.33     18.38 o 
  -5  17   2      478.16      437.13     23.53 o 
  -3  17   2      378.62      346.90     12.55 o 
  -1  17   2      427.01      388.28     13.03 o 
   1  17   2      473.07      454.74     11.78 o 
   3  17   2      365.32      380.26     11.29 o 
   5  17   2       64.20       73.97      9.22 o 
   7  17   2       57.51      150.60     11.74 o 
   9  17   2       41.54       65.90     12.59 o 
 -10  18   2       44.00      200.27     34.98 o 
  -8  18   2       67.81       79.62     10.66 o 
  -6  18   2      518.49      492.63     26.25 o 
  -4  18   2       14.93       12.32      8.46 o 
  -2  18   2       48.70       53.22      7.03 o 
   0  18   2        5.31        2.74      2.29 o 
   2  18   2      200.69      177.07      9.03 o 
   4  18   2      159.08      172.31     15.23 o 
   6  18   2       58.02       58.87     10.10 o 
   8  18   2      103.45      195.21     14.87 o 
  -9  19   2      210.56      233.00     24.46 o 
  -7  19   2       57.64       82.96     17.41 o 
  -5  19   2       69.66       88.04     22.16 o 
  -3  19   2      287.10      310.46     26.50 o 
  -1  19   2      219.69      179.97     10.76 o 
   1  19   2      130.78      107.84      7.47 o 
   3  19   2       28.78       36.42      7.69 o 
   5  19   2      127.74      135.30     13.56 o 
   7  19   2       20.29       19.33      8.14 o 
   9  19   2       82.07      246.10     26.61 o 
  -8  20   2      148.29      180.76     26.30 o 
  -6  20   2       47.14       39.94     17.89 o 
  -4  20   2       88.19      151.46     17.78 o 
  -2  20   2       98.13       87.28     10.24 o 
   0  20   2      508.85      433.43     13.02 o 
   4  20   2      671.29      646.88     22.13 o 
   6  20   2       16.04       21.58      7.86 o 
   8  20   2      225.14      284.16     18.71 o 
  -9  21   2      115.29      115.80     17.59 o 
  -7  21   2       77.79       75.31     15.23 o 
  -5  21   2      147.99      196.34     18.10 o 
  -3  21   2       56.56       73.04     13.60 o 
  -1  21   2      604.90      473.37     23.86 o 
   1  21   2      107.36      129.92     10.59 o 
   3  21   2      121.24      121.30     14.94 o 
   5  21   2       52.74       43.61     12.86 o 
   7  21   2      245.49      264.02     31.31 o 
  -8  22   2       27.88       23.89     10.54 o 
  -6  22   2       17.06       25.24     10.10 o 
  -4  22   2       75.48       96.24     13.37 o 
  -2  22   2      324.96      270.89     16.21 o 
   0  22   2      116.77      117.87     11.20 o 
   2  22   2       59.56       53.44      9.66 o 
   4  22   2      234.19      228.82     14.72 o 
   6  22   2      175.19      180.84     20.37 o 
  -7  23   2       41.18       33.12     10.16 o 
  -5  23   2        8.98       18.68      9.81 o 
  -3  23   2      123.11      155.67     17.44 o 
  -1  23   2       58.30       46.09      7.03 o 
   1  23   2        3.23        4.43      4.62 o 
   3  23   2       82.95       76.66     11.85 o 
   5  23   2      400.91      519.76     38.68 o 
  -6  24   2      343.80      363.52     21.59 o 
  -4  24   2       33.78       22.85     18.98 o 
  -2  24   2       67.05       76.20      9.85 o 
   0  24   2       73.84       80.83     10.19 o 
   2  24   2       95.29       94.26     14.19 o 
   4  24   2       57.91       69.40     11.40 o 
  -5  25   2      350.34      356.73     52.82 o 
  -3  25   2      229.40      258.60     16.95 o 
  -1  25   2      289.14      281.46     13.77 o 
   1  25   2      244.46      289.38     16.50 o 
   3  25   2      348.69      408.84     18.99 o 
  -2  26   2      116.20      129.69     11.20 o 
   0  26   2      266.54      273.69     16.09 o 
   2  26   2        5.86        8.66     10.49 o 
 -13   1   3      439.38      377.00     22.33 o 
 -11   1   3      597.15      575.37     21.68 o 
  -9   1   3      228.14      220.24      7.53 o 
  -7   1   3       70.96       62.02      3.77 o 
  -5   1   3     2683.29     2681.61     30.18 o 
  -3   1   3     1013.81      983.85     11.68 o 
  -1   1   3     3853.77     3927.67     29.27 o 
   1   1   3      153.77      183.36      4.50 o 
   3   1   3       45.06       34.00      3.24 o 
   5   1   3      334.08      316.48      9.28 o 
   7   1   3     1873.39     1955.78     26.51 o 
   9   1   3      810.61      879.56     16.41 o 
  11   1   3       67.32       72.73     11.49 o 
 -14   2   3       45.44       80.45     30.37 o 
 -12   2   3      217.87      186.54     15.94 o 
 -10   2   3      171.56      155.52      9.87 o 
  -8   2   3      186.23      178.15      5.97 o 
  -6   2   3       77.01       73.33      3.65 o 
  -4   2   3      706.03      655.38     10.30 o 
  -2   2   3      218.96      163.72      4.77 o 
   0   2   3     2495.28     2515.49     27.31 o 
   2   2   3     1139.27     1099.56     14.72 o 
   4   2   3      506.28      519.43      9.39 o 
   6   2   3      235.89      214.69      7.11 o 
   8   2   3      804.40      730.16     14.72 o 
  10   2   3      384.32      360.59     13.78 o 
  12   2   3       25.49       32.28     14.63 o 
 -13   3   3      527.46      645.99     42.02 o 
 -11   3   3       43.41       35.78      9.05 o 
  -9   3   3      788.69      761.21     20.02 o 
  -7   3   3      927.54      865.55     12.72 o 
  -5   3   3      909.22      995.03     12.29 o 
  -3   3   3     3386.62     3362.02     32.86 o 
  -1   3   3       68.17       62.59      2.84 o 
   1   3   3     4432.49     4411.25     49.24 o 
   3   3   3     1906.85     2017.77     20.60 o 
   5   3   3     1005.10      994.42     17.57 o 
   7   3   3      894.37      907.76     15.87 o 
   9   3   3       14.19        9.87      4.18 o 
  11   3   3      152.88      140.12     14.57 o 
 -14   4   3       61.96       63.34     15.64 o 
 -12   4   3      140.83      147.18     18.28 o 
 -10   4   3      182.40      159.71     10.28 o 
  -8   4   3      190.23      157.65      6.70 o 
  -6   4   3      297.62      371.34      7.05 o 
  -4   4   3     3038.14     3040.64     40.98 o 
  -2   4   3      224.65      198.15      5.23 o 
   0   4   3       24.37       20.92      2.16 o 
   2   4   3      655.42      672.05     10.23 o 
   4   4   3     2217.50     2431.72     23.70 o 
   6   4   3      429.97      462.99     10.50 o 
   8   4   3      425.40      443.22     13.26 o 
  10   4   3       72.84       65.09     10.03 o 
  12   4   3      105.94      149.50     22.93 o 
 -13   5   3       17.40       32.16     12.36 o 
 -11   5   3       15.85       10.97      8.36 o 
  -9   5   3      496.20      455.94     15.84 o 
  -7   5   3     3377.66     3378.99     35.97 o 
  -5   5   3      259.14      294.07      5.83 o 
  -3   5   3       96.18       78.03      3.16 o 
  -1   5   3       10.80       16.24      2.16 o 
   1   5   3     2253.74     2453.80     20.66 o 
   3   5   3     5280.70     5691.90     47.87 o 
   5   5   3      198.46      217.91      6.49 o 
   7   5   3      136.34      142.52      6.49 o 
   9   5   3       18.64       18.22      4.54 o 
  11   5   3       57.72       85.98     10.93 o 
 -12   6   3       20.32       27.76      9.15 o 
 -10   6   3      216.98      196.89     11.37 o 
  -8   6   3      781.49      797.55     20.74 o 
  -6   6   3       37.72       48.21      5.15 o 
  -4   6   3      796.60      714.77      9.57 o 
  -2   6   3      591.02      590.73      9.35 o 
   0   6   3      296.93      343.38      6.81 o 
   2   6   3     1248.28     1413.99     16.23 o 
   4   6   3      160.54      164.38      5.40 o 
   6   6   3       38.11       30.19      3.44 o 
   8   6   3      187.65      158.02      7.83 o 
  10   6   3       57.67       51.33      8.28 o 
  12   6   3       58.52      104.95     23.85 o 
 -13   7   3       19.33       12.15     11.25 o 
 -11   7   3       35.62       48.86     12.92 o 
  -9   7   3      259.82      223.81     11.79 o 
  -7   7   3      495.85      483.14     15.41 o 
  -5   7   3       49.32       40.16      4.44 o 
  -3   7   3     1898.08     1787.29     16.98 o 
  -1   7   3      148.96      141.35      4.14 o 
   1   7   3      839.16      858.28     10.86 o 
   3   7   3     2732.80     2800.21     29.35 o 
   5   7   3       52.85       57.57      4.51 o 
   7   7   3      168.75      144.02      7.25 o 
   9   7   3      161.77      139.57     12.77 o 
  11   7   3       33.15       41.54     11.37 o 
 -12   8   3       58.44       60.74     15.04 o 
 -10   8   3       71.43       63.67      7.69 o 
  -8   8   3      606.05      581.34     14.74 o 
  -6   8   3       42.74       27.41      3.89 o 
  -4   8   3      769.45      717.97     10.35 o 
  -2   8   3     3522.21     3557.88     41.08 o 
   0   8   3      275.33      268.84      5.36 o 
   2   8   3     1660.62     1632.75     17.26 o 
   4   8   3      255.41      298.06      8.09 o 
   6   8   3      127.81      117.78      7.16 o 
   8   8   3      125.74      108.35      9.64 o 
  10   8   3       19.68       21.29     17.82 o 
 -13   9   3      123.08      188.43     19.69 o 
 -11   9   3       74.65       60.52      7.70 o 
  -9   9   3      124.79      118.22      9.32 o 
  -7   9   3       43.86       58.58      5.77 o 
  -5   9   3      674.88      627.14     12.29 o 
  -3   9   3     2660.48     2602.65     24.43 o 
  -1   9   3     1705.34     1668.32     16.77 o 
   1   9   3      472.22      509.74      8.34 o 
   3   9   3      642.55      646.62     11.05 o 
   5   9   3       54.89       42.39      4.69 o 
   7   9   3       43.82       28.09      5.13 o 
   9   9   3       67.62       54.25      8.75 o 
  11   9   3       47.48       55.91     18.96 o 
 -12  10   3      488.25      390.12     40.39 o 
 -10  10   3      320.41      247.04     12.60 o 
  -8  10   3      279.85      296.30     11.22 o 
  -6  10   3       64.86       50.11      5.36 o 
  -4  10   3      930.21      854.19     11.16 o 
  -2  10   3      689.33      698.21     10.64 o 
   0  10   3      868.19      841.47     11.19 o 
   2  10   3      735.87      718.35     10.81 o 
   4  10   3       36.60       36.17      4.18 o 
   6  10   3      380.12      351.40     12.27 o 
   8  10   3     1499.53     1384.68     30.31 o 
  10  10   3      187.25      143.31     13.36 o 
 -13  11   3      192.10      339.49     63.59 o 
 -11  11   3      301.32      292.77     23.42 o 
  -9  11   3      191.24      192.00     11.28 o 
  -7  11   3      181.95      182.87      9.16 o 
  -5  11   3      117.41      108.10      7.03 o 
  -3  11   3       52.50       45.64      3.60 o 
  -1  11   3      786.52      793.20     11.59 o 
   1  11   3      538.38      588.05     10.91 o 
   3  11   3      369.23      367.14      9.41 o 
   5  11   3      153.11      138.76      7.39 o 
   7  11   3      365.54      305.83     14.43 o 
   9  11   3       78.16      107.41     12.50 o 
  11  11   3      101.10       98.71     13.56 o 
 -12  12   3      126.64      227.78     35.39 o 
 -10  12   3        8.41       13.44      6.42 o 
  -8  12   3      440.90      446.65     16.23 o 
  -6  12   3      136.27      152.32      8.55 o 
  -4  12   3      270.99      254.43      6.90 o 
  -2  12   3      177.47      210.03      6.89 o 
   0  12   3      688.61      659.67     11.63 o 
   2  12   3      782.50      786.51     13.85 o 
   4  12   3      138.67      144.40      7.39 o 
   6  12   3       95.57      101.54      7.89 o 
   8  12   3      282.01      261.10     23.64 o 
  10  12   3      138.27      119.10     13.86 o 
 -11  13   3      185.13      149.56     26.41 o 
  -9  13   3      181.10      176.15     13.56 o 
  -7  13   3       35.02       31.03      6.14 o 
  -5  13   3      479.19      480.37     13.89 o 
  -3  13   3      197.83      186.69      6.76 o 
  -1  13   3      412.88      466.69     12.98 o 
   1  13   3      215.05      204.44      7.24 o 
   3  13   3      529.52      472.48     11.33 o 
   5  13   3      222.86      199.61      9.80 o 
   7  13   3       35.74       16.28     14.12 o 
   9  13   3       22.22       18.34      9.70 o 
 -12  14   3       26.78       21.97     11.29 o 
 -10  14   3      141.98      153.17     12.98 o 
  -8  14   3     1639.15     1657.68     35.58 o 
  -6  14   3      599.66      587.90     18.70 o 
  -4  14   3      115.17      105.44      6.48 o 
  -2  14   3      228.23      234.28      6.81 o 
   0  14   3      195.52      178.44      6.88 o 
   2  14   3     3079.50     3034.66     34.47 o 
   4  14   3     1587.50     1556.00     24.55 o 
   6  14   3      104.23      100.51     10.86 o 
   8  14   3      172.43      127.48     17.96 o 
 -11  15   3       52.85       80.19     25.95 o 
  -9  15   3       18.78       27.47      7.30 o 
  -7  15   3      202.77      171.88     13.88 o 
  -5  15   3      526.86      535.33     17.89 o 
  -3  15   3      182.90      142.96      7.44 o 
  -1  15   3      755.87      768.32     12.74 o 
   1  15   3      103.67       93.05      5.90 o 
   3  15   3     1183.34     1153.79     19.10 o 
   5  15   3      661.43      680.29     22.95 o 
   7  15   3       37.17       33.69     11.38 o 
   9  15   3       23.97       42.15      9.42 o 
 -10  16   3       11.00       11.61      7.77 o 
  -8  16   3     1461.73     1426.15     37.95 o 
  -6  16   3     2182.65     2099.27     41.08 o 
  -4  16   3      149.36      164.35      9.00 o 
  -2  16   3      121.36      113.55      7.59 o 
   0  16   3      230.33      231.68      8.32 o 
   2  16   3     3102.99     3079.53     36.03 o 
   4  16   3     1423.49     1391.35     25.54 o 
   6  16   3       22.63       31.33      8.41 o 
   8  16   3       69.20      113.77     15.69 o 
 -11  17   3        8.21       47.59     24.19 o 
  -9  17   3      759.66      694.35     26.32 o 
  -7  17   3      938.67      936.80     33.53 o 
  -5  17   3      607.51      566.50     17.68 o 
  -3  17   3      208.70      188.07     10.63 o 
  -1  17   3      339.52      349.90      9.86 o 
   1  17   3     1281.18     1262.32     20.14 o 
   3  17   3      541.75      536.53     15.11 o 
   5  17   3      542.22      559.39     27.87 o 
   7  17   3       62.02       52.89     13.81 o 
 -10  18   3       92.33      126.03     19.69 o 
  -8  18   3      243.14      283.86     16.82 o 
  -6  18   3       42.71       85.56     17.46 o 
  -4  18   3      129.89      119.24     10.72 o 
  -2  18   3       98.09       85.74      9.85 o 
   0  18   3      319.32      311.42     11.85 o 
   2  18   3      309.96      307.91     10.47 o 
   4  18   3        5.99        5.37      4.41 o 
   6  18   3      175.90      179.23     16.19 o 
   8  18   3       38.34       37.89     13.46 o 
  -9  19   3       33.75       48.54     12.37 o 
  -7  19   3      297.86      258.77     33.14 o 
  -5  19   3       58.18       52.19     11.25 o 
  -3  19   3      264.95      213.35     12.98 o 
  -1  19   3      742.68      717.24     21.52 o 
   1  19   3      124.08      129.91      7.42 o 
   3  19   3      324.02      342.52     15.74 o 
   5  19   3      134.43      156.38     14.46 o 
   7  19   3       13.09       25.53     13.67 o 
  -8  20   3       46.69       59.09     12.46 o 
  -6  20   3      103.08      105.84     17.40 o 
  -4  20   3       99.53       91.97     11.22 o 
  -2  20   3      148.95      120.77     13.64 o 
   0  20   3       10.76        4.52      4.44 o 
   2  20   3       19.18       20.06      7.11 o 
   4  20   3       48.45       56.53     10.25 o 
   6  20   3        6.32        7.03     14.15 o 
  -7  21   3       16.80       21.33      7.53 o 
  -5  21   3       47.32       51.50      9.17 o 
  -3  21   3       34.80       29.72      7.59 o 
  -1  21   3       52.30       50.78      9.42 o 
   1  21   3       33.48       22.86      7.43 o 
   3  21   3       74.43       64.66     10.34 o 
   5  21   3        8.70       23.11     10.72 o 
  -6  22   3       32.24       69.40     21.17 o 
  -4  22   3       29.74       29.89      6.84 o 
  -2  22   3      314.36      229.35     16.41 o 
   0  22   3       75.89       66.89     10.61 o 
   2  22   3      118.50      130.43     11.62 o 
   4  22   3       29.61       25.66      8.73 o 
   6  22   3       13.11       70.42     13.36 o 
  -7  23   3      212.55      202.66     14.58 o 
  -5  23   3       52.65       40.15      9.70 o 
  -3  23   3      112.17       86.57     18.02 o 
  -1  23   3       15.37       13.60      5.72 o 
   1  23   3       86.47       79.46     11.90 o 
   3  23   3      243.13      255.90     17.96 o 
   5  23   3      152.22      176.63     17.20 o 
  -4  24   3      142.00      171.08     15.17 o 
  -2  24   3       77.20       63.07     11.02 o 
   0  24   3       17.58       29.81     10.20 o 
   2  24   3      244.95      231.54     18.55 o 
   4  24   3       93.85      110.99     14.66 o 
  -3  25   3      113.32      132.67     14.50 o 
   1  25   3      232.78      244.00     15.86 o 
 -14   0   4      161.93      194.56     27.28 o 
 -12   0   4      488.36      463.79     41.30 o 
 -10   0   4      246.89      205.84     25.48 o 
  -8   0   4      560.04      589.10     16.78 o 
  -6   0   4     3212.55     3191.68    164.21 o 
  -4   0   4    21700.04    22894.57    273.78 o 
  -2   0   4    14783.85    15777.11    244.32 o 
   0   0   4     3318.44     3479.56     43.98 o 
   2   0   4     1875.51     1944.26     34.45 o 
   4   0   4      213.41      178.26     12.89 o 
   6   0   4     1061.34     1199.04     37.80 o 
   8   0   4     1755.66     1780.52     56.47 o 
  10   0   4      249.98      280.04     39.90 o 
 -13   1   4       39.15       41.72     13.68 o 
 -11   1   4      352.28      349.45     23.96 o 
  -9   1   4     1189.97     1198.16     28.94 o 
  -7   1   4      114.54       84.34      4.97 o 
  -5   1   4     3822.95     3867.84     39.26 o 
  -3   1   4     4709.99     4715.64     33.85 o 
  -1   1   4     4281.35     4146.81     38.76 o 
   1   1   4     2339.64     2286.34     23.49 o 
   3   1   4       34.15       20.82      4.33 o 
   5   1   4      220.67      206.93     10.33 o 
   7   1   4      429.62      433.15     20.61 o 
   9   1   4     1013.22     1137.49     42.07 o 
  11   1   4      172.28      217.79     14.87 o 
 -14   2   4      839.94      934.93     81.92 o 
 -12   2   4      636.10      591.07     31.82 o 
 -10   2   4       98.78       97.83     14.59 o 
  -8   2   4      213.71      213.69      9.41 o 
  -6   2   4       60.32       54.89      3.93 o 
  -4   2   4     1247.46     1259.42     14.38 o 
  -2   2   4      878.87      858.26     10.51 o 
   0   2   4     1682.90     1724.88     22.00 o 
   2   2   4      848.09      853.86     17.69 o 
   4   2   4      413.67      431.87     13.86 o 
   6   2   4     3433.69     3496.97     48.66 o 
   8   2   4      562.08      565.31     21.81 o 
  10   2   4      207.06      204.41     16.44 o 
 -13   3   4      394.70      404.17     46.62 o 
 -11   3   4      152.64      148.63     16.65 o 
  -9   3   4       59.55       54.20      7.44 o 
  -7   3   4       14.39       12.08      2.66 o 
  -5   3   4       69.19       56.43      3.43 o 
  -3   3   4      888.29      876.23     11.94 o 
  -1   3   4      379.93      353.35      8.39 o 
   1   3   4       13.11       10.70      2.14 o 
   3   3   4       10.67        8.98      2.18 o 
   5   3   4      216.65      210.74      8.38 o 
   7   3   4     1678.96     1662.64     31.85 o 
   9   3   4      173.16      167.00     23.11 o 
  11   3   4       26.27      148.99     18.56 o 
 -12   4   4      207.26      221.47     38.22 o 
 -10   4   4       78.73       61.71      8.27 o 
  -8   4   4      362.43      378.74     15.50 o 
  -6   4   4       62.46       67.38      4.30 o 
  -4   4   4      871.06      889.23     10.66 o 
  -2   4   4     1220.34     1281.85     15.20 o 
   0   4   4      194.69      218.02      6.34 o 
   2   4   4      359.56      362.00     10.50 o 
   4   4   4       50.70       47.59      4.46 o 
   6   4   4      153.48      158.57      7.51 o 
   8   4   4      133.05      133.08     14.87 o 
  10   4   4       70.01       76.54     18.94 o 
 -13   5   4       89.11      192.54     18.15 o 
 -11   5   4        4.99        4.67      7.89 o 
  -9   5   4       23.36       22.04      6.18 o 
  -7   5   4       73.56       65.65      5.84 o 
  -5   5   4       68.35       61.18      4.58 o 
  -3   5   4      797.16      783.89     15.19 o 
  -1   5   4      185.04      179.30      8.58 o 
   1   5   4        7.40       14.81      2.23 o 
   3   5   4      128.86      142.33      6.76 o 
   5   5   4      490.52      489.57     11.50 o 
   7   5   4      313.28      304.30     12.28 o 
   9   5   4       39.23       37.05      9.32 o 
  11   5   4        8.64      210.65     31.53 o 
 -12   6   4        0.21       -1.06      8.76 o 
 -10   6   4       48.25       40.62      6.87 o 
  -8   6   4      239.30      215.21     12.46 o 
  -6   6   4      276.18      294.97      9.73 o 
  -4   6   4      891.72      860.64     11.24 o 
  -2   6   4      271.28      259.83      6.23 o 
   0   6   4      179.29      181.37      5.02 o 
   2   6   4     1661.98     1719.58     22.50 o 
   4   6   4       61.29       67.17      5.80 o 
   6   6   4      114.28      119.42      8.04 o 
   8   6   4      186.12      212.67     16.30 o 
  10   6   4       10.73        5.40     10.44 o 
 -13   7   4       28.38      218.11     21.33 o 
 -11   7   4       24.97       19.02     10.15 o 
  -9   7   4       30.72       37.43      7.48 o 
  -7   7   4        2.75        4.09      3.05 o 
  -5   7   4       21.14       18.43      3.09 o 
  -3   7   4      250.61      209.15      4.92 o 
  -1   7   4      336.23      347.36      7.96 o 
   1   7   4       45.38       71.55      4.57 o 
   3   7   4       73.27       65.53      5.57 o 
   5   7   4       80.11       97.22      7.60 o 
   7   7   4      191.87      171.14     11.55 o 
   9   7   4       58.55       51.90     15.13 o 
  11   7   4       94.38      187.10     29.30 o 
 -12   8   4       21.90       31.14     13.01 o 
 -10   8   4        7.44       10.19      6.44 o 
  -8   8   4      142.29      131.18      9.36 o 
  -6   8   4       32.47       34.19      5.41 o 
  -4   8   4       86.85       77.60      4.31 o 
  -2   8   4      142.97      124.56      4.08 o 
   0   8   4       49.66       50.63      3.32 o 
   2   8   4      101.30      105.84      5.70 o 
   4   8   4       24.02       22.93      3.87 o 
   6   8   4       56.88       52.14      7.37 o 
   8   8   4       30.09       31.53     11.54 o 
  10   8   4       69.47       49.75     17.14 o 
 -13   9   4      185.53      420.69     61.02 o 
 -11   9   4       46.76       42.91     12.87 o 
  -9   9   4      210.81      206.34     15.33 o 
  -7   9   4      357.31      322.02     15.40 o 
  -5   9   4       79.64       58.23      4.34 o 
  -3   9   4     2064.31     1937.31     19.86 o 
  -1   9   4      475.49      434.94      8.56 o 
   1   9   4      544.92      541.13     11.45 o 
   3   9   4      181.87      202.17      9.38 o 
   5   9   4      123.50      119.65      9.10 o 
   7   9   4      985.59      866.78     23.07 o 
   9   9   4       56.03      140.05     22.09 o 
 -12  10   4        5.75       30.11     16.24 o 
 -10  10   4       39.65       39.90     12.36 o 
  -8  10   4      338.70      329.16     17.68 o 
  -6  10   4      287.77      253.30     11.72 o 
  -4  10   4       66.23       77.42      5.23 o 
  -2  10   4       88.22       84.07      4.88 o 
   0  10   4       37.83       19.65      3.10 o 
   2  10   4      182.65      203.41      7.74 o 
   4  10   4       60.49       49.87      5.63 o 
   6  10   4      196.16      177.66      8.91 o 
   8  10   4       15.06       28.49      9.87 o 
  10  10   4      248.21      302.81     42.63 o 
 -11  11   4       18.05        0.68     18.24 o 
  -9  11   4       36.22       35.04     11.07 o 
  -7  11   4      167.39      135.48     12.16 o 
  -5  11   4      666.33      620.39     17.67 o 
  -3  11   4     1503.51     1500.41     19.66 o 
  -1  11   4       14.53       13.23      2.75 o 
   1  11   4      247.98      235.18      8.09 o 
   3  11   4      187.42      172.21      7.72 o 
   5  11   4       62.34       53.02      5.69 o 
   7  11   4      589.73      524.06     22.84 o 
   9  11   4       55.51       55.16     15.36 o 
 -12  12   4       65.99      186.61     43.22 o 
 -10  12   4      226.45      355.52     47.41 o 
  -8  12   4       35.64       33.10      8.59 o 
  -6  12   4      100.28       99.43     14.47 o 
  -4  12   4      603.20      592.17     15.89 o 
  -2  12   4       25.68       24.79      3.49 o 
   0  12   4     1461.76     1406.59     21.00 o 
   2  12   4      212.72      216.87      7.91 o 
   4  12   4      234.91      202.32      9.18 o 
   6  12   4      342.30      311.25     12.88 o 
  10  12   4      105.12      184.58     37.69 o 
 -11  13   4      250.50      250.24     24.58 o 
  -9  13   4      770.13      811.85     45.93 o 
  -7  13   4      339.38      307.94     17.46 o 
  -5  13   4     1239.48     1224.70     28.89 o 
  -3  13   4     1244.23     1178.45     24.87 o 
  -1  13   4       61.84       59.14      5.12 o 
   1  13   4      687.64      734.74     13.48 o 
   3  13   4      524.47      508.04     11.84 o 
   5  13   4     1312.49     1279.54     24.25 o 
   7  13   4       70.39       59.31     11.50 o 
   9  13   4       39.49       33.71      8.15 o 
 -10  14   4      519.96      585.47     44.11 o 
  -8  14   4      532.22      528.78     38.00 o 
  -6  14   4      895.88      833.36     27.60 o 
  -4  14   4      865.26      810.86     22.75 o 
  -2  14   4      302.44      286.24      8.14 o 
   0  14   4      619.54      581.27     12.02 o 
   2  14   4     1023.62      979.03     16.82 o 
   4  14   4     1351.62     1300.24     24.21 o 
   6  14   4      368.71      404.35     25.18 o 
 -11  15   4      297.99      470.69     29.03 o 
  -9  15   4      485.01      499.50     44.98 o 
  -7  15   4      391.30      404.61     20.10 o 
  -5  15   4      729.67      690.89     19.89 o 
  -3  15   4      214.76      216.01     10.05 o 
  -1  15   4      737.95      737.94     13.87 o 
   1  15   4     1156.28     1076.17     19.23 o 
   3  15   4     2323.94     2254.17     31.93 o 
   5  15   4      479.62      465.84     17.45 o 
   7  15   4       50.31       58.41      9.34 o 
   9  15   4       26.20       24.53      7.53 o 
 -10  16   4      202.83      239.35     53.47 o 
  -8  16   4      640.62      648.31     38.99 o 
  -6  16   4      359.77      316.94     14.11 o 
  -4  16   4       66.49       53.86      6.49 o 
  -2  16   4       87.42       80.47      7.94 o 
   0  16   4      940.00      908.35     19.28 o 
   2  16   4      768.68      774.23     16.56 o 
   4  16   4      124.07       99.59     10.71 o 
   6  16   4      178.88      187.69     21.21 o 
   8  16   4       51.62       57.93     14.66 o 
  -9  17   4      259.81      367.64     48.27 o 
  -7  17   4      412.55      390.96     21.77 o 
  -5  17   4      187.75      197.90     10.57 o 
  -3  17   4      505.02      517.64     21.31 o 
  -1  17   4      419.68      415.64     15.71 o 
   1  17   4      235.32      244.45     11.02 o 
   3  17   4      147.36      156.08     10.93 o 
   5  17   4       78.22       86.52     15.06 o 
   7  17   4      141.71      184.65     15.23 o 
 -10  18   4       84.86       53.58     24.03 o 
  -8  18   4      554.34      683.05     33.09 o 
  -6  18   4       54.74       60.51      7.98 o 
  -4  18   4       30.18       23.97      7.80 o 
  -2  18   4        1.65       10.10     10.53 o 
   0  18   4       19.54       15.08      4.96 o 
   2  18   4      390.00      442.32     21.48 o 
   4  18   4       50.43      168.85     23.00 o 
   6  18   4       25.92       14.15     11.53 o 
  -9  19   4       66.37      165.21     22.14 o 
  -7  19   4       94.47      177.44     17.78 o 
  -5  19   4      129.92      157.13     16.73 o 
  -3  19   4      482.96      467.47     15.93 o 
  -1  19   4       29.46       25.74      6.88 o 
   1  19   4      277.92      289.88     21.95 o 
   3  19   4       87.07       90.77     11.59 o 
   5  19   4       86.01       77.72     13.89 o 
   7  19   4      166.29      189.22     17.47 o 
  -8  20   4       14.99       53.36     22.30 o 
  -6  20   4       63.02      144.37     17.78 o 
  -4  20   4       27.55      119.54     19.00 o 
  -2  20   4      204.97      210.17     26.50 o 
   0  20   4      157.01      146.72     11.41 o 
   2  20   4      305.27      294.34     20.54 o 
   4  20   4       75.15       92.27     12.83 o 
   6  20   4       85.67       84.06     15.20 o 
  -7  21   4        8.05       42.38     15.92 o 
  -5  21   4        0.10      173.18     23.07 o 
  -3  21   4      251.02      226.22     15.13 o 
  -1  21   4       31.95       33.09      8.39 o 
   1  21   4      131.53      135.97     18.27 o 
   3  21   4      142.63      140.18     14.62 o 
   5  21   4       67.84       65.95     14.39 o 
  -4  22   4      197.09      245.27     20.01 o 
  -2  22   4       62.88       52.01     11.35 o 
   0  22   4       56.12      210.23     35.98 o 
   2  22   4      195.11      192.27     15.36 o 
   4  22   4      250.37      266.94     17.20 o 
  -5  23   4      122.40      192.75     25.96 o 
  -3  23   4       13.80       16.45      8.54 o 
  -1  23   4        6.70       -1.67      4.98 o 
   1  23   4      113.01      115.16     11.21 o 
   3  23   4      256.34      315.54     32.03 o 
  -4  24   4       22.88       56.74     18.75 o 
  -2  24   4       88.91       86.66     14.28 o 
   0  24   4       27.36       26.80      8.13 o 
   2  24   4       53.68       53.68     10.61 o 
 -13   1   5      345.75      407.62     27.66 o 
 -11   1   5      121.13      128.00     18.91 o 
  -9   1   5       26.24       25.82      8.87 o 
  -7   1   5      769.08      774.07     17.08 o 
  -5   1   5       35.26       32.59      3.14 o 
  -3   1   5     1403.85     1458.31     20.11 o 
  -1   1   5      134.65      158.45      5.73 o 
   1   1   5       91.36      104.07      5.53 o 
   3   1   5      285.72      261.74     10.79 o 
   5   1   5      618.45      656.10     29.64 o 
   7   1   5     1023.89     1161.97     44.85 o 
   9   1   5      100.31      139.91     17.43 o 
 -12   2   5       13.87       13.88     14.37 o 
 -10   2   5      177.71      171.71     16.72 o 
  -8   2   5      579.22      533.42     21.84 o 
  -6   2   5      761.72      734.34     15.68 o 
  -4   2   5      699.63      679.20      9.35 o 
  -2   2   5       60.98       52.89      4.47 o 
   0   2   5      104.49      124.06      4.79 o 
   2   2   5       22.31       37.10      4.46 o 
   4   2   5      133.66      150.61      8.10 o 
   6   2   5      528.03      514.94     27.89 o 
   8   2   5      156.82      183.16     17.64 o 
  10   2   5      165.25      303.78     85.62 o 
 -13   3   5      214.22      217.57     34.94 o 
 -11   3   5       86.55      101.06     16.67 o 
  -9   3   5      522.21      554.20     19.66 o 
  -7   3   5       11.21       15.37      4.12 o 
  -5   3   5     1272.18     1334.30     20.17 o 
  -3   3   5      717.36      727.26     12.96 o 
  -1   3   5     1307.86     1319.50     19.58 o 
   1   3   5     3159.78     3255.66     42.63 o 
   3   3   5      276.12      279.29     10.27 o 
   5   3   5     1543.85     1566.18     47.90 o 
   7   3   5      154.75      180.59     17.01 o 
   9   3   5      256.03      210.08     25.28 o 
 -12   4   5        3.27        6.04      9.91 o 
 -10   4   5       78.32       66.79     13.28 o 
  -8   4   5       12.15       13.02      4.80 o 
  -6   4   5      745.43      784.39     25.25 o 
  -4   4   5      122.46      156.12      6.52 o 
  -2   4   5       50.79       54.88      4.23 o 
   0   4   5      279.25      275.91      8.56 o 
   2   4   5      303.33      367.68     12.53 o 
   4   4   5      953.44     1035.40     23.91 o 
   6   4   5       13.96       19.38      7.86 o 
   8   4   5       24.19       29.80     11.70 o 
 -13   5   5       36.26       62.22     23.70 o 
 -11   5   5      251.78      282.03     36.23 o 
  -9   5   5      838.82      847.51     25.27 o 
  -7   5   5       42.40       47.30      7.25 o 
  -5   5   5      141.86      160.85     10.72 o 
  -3   5   5      356.90      385.69      9.57 o 
  -1   5   5      403.01      405.81     10.18 o 
   1   5   5     1361.41     1399.80     22.18 o 
   3   5   5       81.64       68.84      6.77 o 
   5   5   5      218.16      220.25     15.18 o 
   7   5   5      137.56      154.92     20.81 o 
   9   5   5        1.51        7.92     17.84 o 
 -12   6   5      114.40      145.22     27.67 o 
 -10   6   5      348.96      302.83     21.47 o 
  -8   6   5       67.89       64.95      8.35 o 
  -6   6   5      167.79      137.20      7.90 o 
  -4   6   5      140.62      146.22      9.00 o 
  -2   6   5      178.44      161.55      6.30 o 
   0   6   5      552.42      558.64     15.43 o 
   2   6   5       63.97       78.12      6.71 o 
   4   6   5       25.13       21.07      5.85 o 
   6   6   5       76.63       61.41     21.67 o 
   8   6   5       82.60       69.97     16.41 o 
  10   6   5       19.35       38.08     23.90 o 
 -13   7   5       57.33      220.79     28.84 o 
 -11   7   5       86.58      161.03     22.08 o 
  -9   7   5      101.58      111.77     15.86 o 
  -7   7   5       43.47       45.49      7.20 o 
  -5   7   5      382.48      366.78     10.52 o 
  -3   7   5      157.69      142.55      7.30 o 
  -1   7   5      305.68      308.40     10.32 o 
   1   7   5     1194.95     1181.88     20.01 o 
   3   7   5        5.10       10.90      3.21 o 
   5   7   5      178.53      175.56     14.69 o 
   7   7   5      140.18      161.54     21.61 o 
   9   7   5        9.98      183.03     16.29 o 
 -12   8   5       42.69       45.59     13.93 o 
 -10   8   5      140.20      174.61     18.77 o 
  -8   8   5      105.80       88.47     13.33 o 
  -6   8   5      147.46      115.33      7.65 o 
  -4   8   5     1155.13     1119.43     15.86 o 
  -2   8   5        2.49        3.75      2.29 o 
   0   8   5      437.60      407.69      9.32 o 
   2   8   5      298.20      328.26     11.59 o 
   4   8   5      206.50      182.14     13.91 o 
   6   8   5       92.74       63.83     13.88 o 
   8   8   5        7.45       14.65     17.48 o 
 -11   9   5       27.37       36.44     26.71 o 
  -9   9   5       61.53       59.41     12.75 o 
  -7   9   5      319.44      311.54     19.37 o 
  -5   9   5      754.46      688.14     18.44 o 
  -3   9   5      211.52      181.11      5.27 o 
  -1   9   5      296.48      252.36      7.21 o 
   1   9   5      684.96      674.99     14.97 o 
   3   9   5       86.98       66.33      7.04 o 
   5   9   5       19.47       22.04      8.33 o 
   7   9   5        6.98       14.77      9.19 o 
   9   9   5       62.00      136.38     15.14 o 
 -10  10   5      185.23      185.44     18.62 o 
  -8  10   5       22.65       33.57      9.98 o 
  -6  10   5      439.70      415.64     21.12 o 
  -4  10   5       84.49       82.58      7.77 o 
  -2  10   5      288.51      261.28      8.63 o 
   0  10   5      507.16      500.06     12.51 o 
   2  10   5       82.83      101.41      7.58 o 
   4  10   5       67.32       56.46     13.95 o 
   6  10   5      815.94      825.11     27.99 o 
   8  10   5      152.63      205.64     38.10 o 
 -11  11   5       58.67       60.88     20.02 o 
  -9  11   5      158.07      177.06     17.33 o 
  -7  11   5      149.22      160.38     15.82 o 
  -5  11   5       26.72       27.64      6.78 o 
  -3  11   5       17.00       12.86      2.81 o 
  -1  11   5      460.71      458.39     11.88 o 
   1  11   5       12.16       14.06      4.19 o 
   3  11   5       94.07       83.78     11.24 o 
   5  11   5      348.77      331.49     21.24 o 
   7  11   5       16.31       79.83     22.21 o 
   9  11   5      227.27      255.05     23.13 o 
 -10  12   5      233.77      290.27     22.57 o 
  -8  12   5      357.76      198.55     19.82 o 
  -6  12   5       50.12       48.81      8.90 o 
  -4  12   5      490.16      523.19     19.56 o 
  -2  12   5       12.14        9.41      4.10 o 
   0  12   5      964.53      963.54     18.79 o 
   2  12   5      438.89      451.99     13.63 o 
   4  12   5       40.13       45.44      9.08 o 
   6  12   5      282.86      263.34     15.03 o 
   8  12   5       83.55       96.47     21.60 o 
  -9  13   5       41.54       56.56     13.07 o 
  -7  13   5      143.99      140.35     15.85 o 
  -5  13   5       20.76       36.15      7.72 o 
  -3  13   5      256.19      270.43     16.59 o 
  -1  13   5      173.17      166.01      9.07 o 
   1  13   5      679.92      627.21     15.78 o 
   3  13   5       55.92       54.80     10.69 o 
   5  13   5      185.30      327.01     24.90 o 
   7  13   5       20.33       19.98      7.84 o 
 -10  14   5      483.14      595.54     25.55 o 
  -8  14   5      577.08      402.39     31.03 o 
  -6  14   5       10.88        7.61      6.85 o 
  -4  14   5      176.26      209.46     13.87 o 
  -2  14   5       63.30       70.09      7.29 o 
   0  14   5     1456.58     1463.36     25.67 o 
   2  14   5     1571.71     1556.98     31.45 o 
   4  14   5       96.39      104.70     18.29 o 
   6  14   5      176.37      175.26     17.60 o 
  -9  15   5       81.53      167.75     26.38 o 
  -7  15   5      106.17      268.30     23.64 o 
  -5  15   5      131.85      141.73     11.98 o 
  -3  15   5      211.44      200.66     11.03 o 
  -1  15   5       41.93       36.78      6.23 o 
   1  15   5      508.71      484.94     16.74 o 
   3  15   5      367.82      371.75     17.57 o 
   5  15   5       44.88       41.54      9.88 o 
   7  15   5        6.63       20.00     19.39 o 
 -10  16   5      651.26      842.15     74.20 o 
  -8  16   5      720.36      771.32     32.09 o 
  -6  16   5       98.92      169.07     19.65 o 
  -4  16   5      540.60      582.98     20.26 o 
  -2  16   5      407.96      421.85     15.30 o 
   0  16   5      793.62      781.15     22.82 o 
   2  16   5      669.57      678.80     57.06 o 
   4  16   5      216.95      205.54     15.43 o 
   6  16   5      111.86      218.76     31.42 o 
  -9  17   5      799.91      875.78     55.53 o 
  -7  17   5       45.78      102.48     13.48 o 
  -5  17   5      450.93      515.24     54.86 o 
  -3  17   5       45.54       41.00      9.38 o 
  -1  17   5      555.39      607.53     40.86 o 
   1  17   5     1277.17     1202.90     38.88 o 
   3  17   5       59.40       56.47     10.05 o 
   5  17   5      338.72      413.39     28.58 o 
  -8  18   5      325.90      414.81     37.66 o 
  -4  18   5      305.80      293.27     26.61 o 
  -2  18   5      120.25      132.83     11.91 o 
   0  18   5      482.41      499.50     17.37 o 
   2  18   5      173.85      190.70     24.83 o 
   4  18   5      123.35      115.45     21.56 o 
   6  18   5       85.85      176.42     33.98 o 
  -7  19   5       36.27      143.50     15.45 o 
  -5  19   5      100.31      307.97     49.81 o 
  -3  19   5      158.95      186.14     26.70 o 
  -1  19   5      191.75      156.08     14.11 o 
   1  19   5       82.79       82.67     10.62 o 
   3  19   5       67.79      153.71     21.75 o 
  -6  20   5      164.74      263.79     16.57 o 
  -4  20   5       66.19      173.20     30.31 o 
  -2  20   5        0.54       -5.29      7.48 o 
   0  20   5        6.03       28.70     17.27 o 
   2  20   5       10.54      146.44     27.03 o 
   4  20   5        2.11      190.93     25.32 o 
  -5  21   5       20.11      235.27     17.77 o 
  -3  21   5       30.42      259.19     42.83 o 
  -1  21   5       16.62      134.92     18.68 o 
   3  21   5       12.27      203.09     23.75 o 
  -4  22   5      122.82      175.40     21.45 o 
  -2  22   5       82.29      139.71     27.30 o 
   0  22   5       60.18      133.88     21.36 o 
   2  22   5       70.81      191.25     25.53 o 
  -3  23   5       36.50      118.57     13.32 o 
  -1  23   5       44.57      148.53     14.20 o 
 -12   0   6       10.23       48.27     14.62 o 
 -10   0   6      559.15      544.14     37.81 o 
  -8   0   6     2624.08     2585.64     87.80 o 
  -6   0   6     5208.70     5055.60    222.54 o 
  -4   0   6     2717.24     2881.86     46.79 o 
  -2   0   6      618.21      642.89     15.76 o 
   0   0   6     2490.83     2445.19     53.51 o 
   2   0   6      486.59      491.83     30.15 o 
   4   0   6      132.87      132.38     21.97 o 
   6   0   6     1058.60     1145.25     61.51 o 
   8   0   6      211.05      202.39     37.48 o 
 -11   1   6      198.84      238.20     34.83 o 
  -7   1   6      608.02      557.06     15.51 o 
  -5   1   6     1266.55     1288.51     19.11 o 
  -3   1   6      113.49       96.73      5.94 o 
  -1   1   6      985.70      974.56     16.73 o 
   1   1   6      468.10      485.44     13.08 o 
   3   1   6      301.09      246.75     26.51 o 
   5   1   6       75.13       67.05     13.64 o 
   7   1   6      260.65      219.81     30.99 o 
   9   1   6      468.37      444.33     37.03 o 
 -12   2   6       10.67        6.79     21.12 o 
 -10   2   6      164.39      211.25     17.14 o 
  -8   2   6      189.53      196.16     14.30 o 
  -6   2   6      237.23      234.93     10.03 o 
  -4   2   6     1310.84     1303.36     21.40 o 
  -2   2   6       69.45       72.35      5.43 o 
   0   2   6      991.82      942.97     18.11 o 
   2   2   6       57.15       71.34     10.37 o 
   6   2   6     1000.94     1088.71     42.55 o 
   8   2   6      125.83      154.60     22.37 o 
 -11   3   6       65.95       56.93     17.76 o 
  -9   3   6       25.39       31.48      8.90 o 
  -7   3   6       23.53       24.77      5.82 o 
  -5   3   6      125.38      116.37      5.92 o 
  -3   3   6       74.65       79.59      6.09 o 
  -1   3   6       43.77       38.54      4.76 o 
   1   3   6      102.75      107.09      6.41 o 
   3   3   6      132.22      127.20     14.04 o 
   5   3   6      850.31      844.66     35.14 o 
   7   3   6       65.03       53.03     13.98 o 
   9   3   6        0.59        1.92     14.25 o 
 -12   4   6      129.30      165.19     19.00 o 
 -10   4   6      136.06      115.91     17.14 o 
  -8   4   6       47.60       47.06      7.50 o 
  -6   4   6      244.26      262.96      9.54 o 
  -4   4   6      556.55      602.75     14.31 o 
  -2   4   6      280.41      293.86     10.03 o 
   0   4   6      282.69      269.42     10.08 o 
   2   4   6       83.09       88.85     11.78 o 
   4   4   6      187.35      204.19     18.16 o 
   6   4   6       82.79      107.28     13.86 o 
   8   4   6       25.64       32.47     14.61 o 
 -11   5   6       28.61       46.90     10.80 o 
  -9   5   6       31.93       26.61      8.70 o 
  -7   5   6        1.09        0.91      4.88 o 
  -5   5   6      352.15      356.27     11.29 o 
  -3   5   6      163.36      149.58      7.68 o 
  -1   5   6        0.71        3.22      2.42 o 
   1   5   6        9.37        3.24      2.46 o 
   3   5   6      254.57      227.70     17.31 o 
   5   5   6      127.26      122.10     13.82 o 
   7   5   6       26.11       64.96     16.78 o 
   9   5   6        9.12       13.57     14.56 o 
 -12   6   6       39.93       96.55     54.56 o 
 -10   6   6       49.97       33.43     19.42 o 
  -8   6   6       42.35       50.82     10.48 o 
  -6   6   6      110.26      124.57      9.56 o 
  -4   6   6      183.14      178.62      8.50 o 
  -2   6   6       89.13       89.00      6.85 o 
   0   6   6      473.90      458.75     13.57 o 
   2   6   6       53.33       49.63      7.54 o 
   4   6   6       69.29       78.28     10.84 o 
   6   6   6      319.93      320.48     23.36 o 
   8   6   6        1.60       25.29     24.99 o 
 -11   7   6       19.41       39.09     10.35 o 
  -9   7   6       31.75       37.45     10.46 o 
  -7   7   6        2.38       -1.86      4.93 o 
  -5   7   6       30.51       24.61      5.64 o 
  -3   7   6      100.63      112.00      8.13 o 
  -1   7   6       17.97       21.41      4.02 o 
   1   7   6      115.93      114.19      7.65 o 
   3   7   6       38.12       37.81      8.13 o 
   5   7   6      137.90      123.34     16.95 o 
   7   7   6       35.76       69.30     13.82 o 
 -12   8   6        0.45        8.29     10.03 o 
 -10   8   6       34.64       70.78     19.98 o 
  -8   8   6       23.38       10.99      7.04 o 
  -6   8   6       19.17       30.84      6.64 o 
  -4   8   6      119.38      103.68      8.59 o 
  -2   8   6       22.15       15.41      4.06 o 
   0   8   6       10.30       15.75      4.09 o 
   2   8   6        6.76       14.76      5.49 o 
   4   8   6       53.31       52.08      9.73 o 
   6   8   6       38.72       62.64     13.23 o 
   8   8   6       67.93       94.37     19.26 o 
 -11   9   6       52.70       75.60     14.81 o 
  -9   9   6      203.33      220.65     18.96 o 
  -7   9   6       32.63       35.92     10.13 o 
  -5   9   6      630.23      658.19     51.62 o 
  -3   9   6      185.00      179.37     10.00 o 
  -1   9   6      140.98      123.13      7.54 o 
   1   9   6      415.82      376.59     14.71 o 
   3   9   6       76.62       86.16     19.53 o 
   5   9   6      489.40      490.57     29.58 o 
   7   9   6       16.16       32.49     11.45 o 
 -10  10   6      182.98      181.98     33.42 o 
  -8  10   6      184.71      193.40     27.01 o 
  -6  10   6       81.11       71.06      9.90 o 
  -4  10   6       34.12       44.20      6.14 o 
  -2  10   6       13.30       12.28      3.78 o 
   0  10   6       51.92       56.98      8.97 o 
   2  10   6       15.51       12.13     13.36 o 
   4  10   6      120.86      113.74     14.36 o 
   6  10   6        5.16       43.78      8.97 o 
   8  10   6      222.95      421.41     29.27 o 
 -11  11   6       22.94       31.14     22.42 o 
  -9  11   6      114.45      128.89     18.42 o 
  -7  11   6      354.71      348.15     18.40 o 
  -5  11   6      586.59      501.62     19.33 o 
  -3  11   6       14.41       14.40      4.32 o 
  -1  11   6      145.18      130.55      7.78 o 
   1  11   6       58.35       56.94      8.26 o 
   3  11   6       19.16       27.75     10.67 o 
   5  11   6      330.55      314.79     30.89 o 
   7  11   6      142.14      271.73     47.16 o 
 -10  12   6       80.41       81.29     27.64 o 
  -8  12   6        0.91        7.71      7.21 o 
  -6  12   6      122.63      105.15     13.65 o 
  -4  12   6      113.22      135.13     10.08 o 
  -2  12   6      522.17      477.47     16.16 o 
   0  12   6      407.33      426.78     18.28 o 
   2  12   6      133.01      134.35     14.83 o 
   4  12   6      192.50      229.62     26.24 o 
   6  12   6      200.61      180.60     20.92 o 
  -9  13   6      439.32      460.77     37.59 o 
  -7  13   6       76.93       93.48     15.76 o 
  -5  13   6      785.23      791.29     30.88 o 
  -3  13   6      693.26      713.61     26.00 o 
  -1  13   6      201.78      220.30     12.66 o 
   1  13   6      276.50      281.63     14.33 o 
   3  13   6      503.99      494.56     23.33 o 
   5  13   6      488.00      469.07     44.47 o 
   7  13   6       48.56       60.54     16.73 o 
 -10  14   6      200.71      206.05     43.80 o 
  -8  14   6       42.13       39.77     19.05 o 
  -6  14   6      534.74      540.65     23.33 o 
  -4  14   6      864.54      878.17     24.68 o 
  -2  14   6      622.78      614.62     20.01 o 
   0  14   6      290.35      300.73     14.83 o 
   2  14   6      151.24      146.31     13.75 o 
   4  14   6      618.39      629.92     35.86 o 
   6  14   6      269.80      259.32     41.34 o 
  -9  15   6      152.22      219.83     17.98 o 
  -7  15   6      104.99      118.55     15.27 o 
  -5  15   6      222.53      233.12     17.36 o 
  -3  15   6      375.95      356.54     16.15 o 
  -1  15   6      500.30      454.48     17.89 o 
   1  15   6     1012.46      968.43     27.70 o 
   3  15   6      244.88      244.73     18.49 o 
   5  15   6      367.58      365.31     26.25 o 
  -8  16   6       91.34       74.88     15.49 o 
  -6  16   6       34.26       20.38     10.33 o 
  -4  16   6      140.54      124.59     12.27 o 
  -2  16   6      266.16      238.42     19.85 o 
   0  16   6      612.25      608.62     22.01 o 
   2  16   6       22.93       36.01      8.27 o 
   4  16   6      199.84      427.41     78.06 o 
  -5  17   6      377.89      416.40     29.84 o 
  -3  17   6      273.50      269.44     22.42 o 
  -1  17   6      101.74       89.72     11.56 o 
   1  17   6      157.79      143.71     14.59 o 
   3  17   6       40.58       65.29      9.85 o 
  -6  18   6       49.49       33.96     19.52 o 
  -4  18   6       41.02       99.97     23.46 o 
   0  18   6      297.33      320.58     18.52 o 
   2  18   6       71.50      112.26     14.65 o 
   4  18   6       91.17      142.77     26.75 o 
  -5  19   6      301.43      356.32     17.86 o 
  -3  19   6       26.95       83.53     16.64 o 
  -1  19   6      204.70      193.76     17.85 o 
   1  19   6      194.10      174.11     16.19 o 
   3  19   6        5.18       10.81     14.94 o 
  -2  20   6       48.85       57.46     15.96 o 
   0  20   6       54.20      166.61     21.13 o 
   2  20   6        9.70       94.56     11.58 o 
  -1  21   6       65.55      270.02     22.84 o 
 -11   1   7       89.50      136.40     32.55 o 
  -9   1   7      300.52      269.68     23.00 o 
  -7   1   7       17.76       19.94      5.18 o 
  -5   1   7      690.37      659.93     18.35 o 
  -3   1   7       17.82       11.97      5.36 o 
  -1   1   7        8.54        9.09      4.78 o 
   1   1   7       51.55       62.07     11.05 o 
   3   1   7      241.39      239.17     28.17 o 
   5   1   7      671.14      700.48     32.11 o 
   7   1   7       23.20       47.40     21.55 o 
 -10   2   7      478.06      442.39     24.47 o 
  -8   2   7      684.49      676.88     27.56 o 
  -6   2   7       97.85      109.21      7.48 o 
  -4   2   7      353.88      358.04     17.09 o 
  -2   2   7       10.21        1.45      7.57 o 
   0   2   7      117.59       90.14     10.76 o 
   2   2   7      306.56      322.64     18.97 o 
   4   2   7      390.43      431.78     28.52 o 
   6   2   7       58.50       70.98     21.26 o 
 -11   3   7       63.83       84.46     10.22 o 
  -9   3   7       62.27       80.95     13.33 o 
  -7   3   7       98.84       81.97      9.08 o 
  -5   3   7      537.64      511.33     19.59 o 
  -3   3   7        0.01        5.45      3.74 o 
  -1   3   7     1256.14     1226.71     34.48 o 
   1   3   7      520.53      537.78     22.16 o 
   3   3   7      451.89      464.22     33.35 o 
   5   3   7      582.43      453.81     25.98 o 
   7   3   7        2.94       52.97     11.25 o 
 -10   4   7        3.37       -0.11      7.28 o 
  -8   4   7       53.56       52.58     13.46 o 
  -6   4   7       70.07       75.96      8.01 o 
  -4   4   7      202.60      191.41      9.61 o 
  -2   4   7      215.78      233.61     10.54 o 
   0   4   7       38.56       39.27      6.04 o 
   2   4   7      240.09      166.42     21.35 o 
   4   4   7       33.17       25.80     12.88 o 
   6   4   7       24.46       33.49     12.56 o 
 -11   5   7      260.32      285.02     28.78 o 
  -9   5   7       12.17       15.80      7.56 o 
  -7   5   7       42.47       36.43      8.29 o 
  -5   5   7      321.93      347.14     18.23 o 
  -3   5   7      183.58      180.22      9.73 o 
  -1   5   7      302.01      293.80     14.44 o 
   1   5   7       15.88       14.69      5.42 o 
   3   5   7       39.92       27.34     14.23 o 
   5   5   7      272.65      142.88     11.96 o 
   7   5   7       13.64       59.45     39.47 o 
 -10   6   7       52.76      155.98     22.83 o 
  -8   6   7       11.42       15.92      5.74 o 
  -6   6   7       14.62       16.42      4.58 o 
  -4   6   7       89.73       71.52      7.70 o 
  -2   6   7      190.12      165.76      9.81 o 
   0   6   7       31.10       33.54      9.14 o 
   2   6   7       21.09       17.15      6.50 o 
   4   6   7       26.21       27.03      7.56 o 
   6   6   7       50.22       32.71     11.94 o 
 -11   7   7       12.73       28.73     11.08 o 
  -9   7   7       27.54       32.31      9.34 o 
  -7   7   7       56.93       53.10      7.39 o 
  -5   7   7       82.33       79.83     12.36 o 
  -3   7   7      109.22      104.74      8.57 o 
  -1   7   7      352.62      351.76     21.23 o 
   1   7   7        5.64        6.10      4.07 o 
   3   7   7      146.38      168.71     12.56 o 
   5   7   7      146.46      161.20     16.65 o 
 -10   8   7       91.38       92.85     17.16 o 
  -8   8   7       60.19      120.15     14.17 o 
  -6   8   7      280.49      257.05     12.02 o 
  -4   8   7       22.55       19.84      6.10 o 
  -2   8   7       73.51       80.10      9.80 o 
   0   8   7      156.09      162.43      9.72 o 
   2   8   7      109.20      111.69     19.31 o 
   4   8   7       42.16       52.74     23.61 o 
   6   8   7       16.36       26.49     11.12 o 
  -9   9   7      177.04      136.33     17.29 o 
  -7   9   7      243.10      214.67     20.30 o 
  -5   9   7       41.52       66.25     11.60 o 
  -3   9   7       55.23       43.77      8.18 o 
  -1   9   7      326.04      311.58     17.04 o 
   1   9   7      148.82      162.08     14.28 o 
   3   9   7        1.40       14.80     14.29 o 
   5   9   7        3.55       22.20     16.53 o 
 -10  10   7       24.61       19.71     29.85 o 
  -8  10   7      146.73      178.20     26.32 o 
  -6  10   7       52.72       56.35      8.11 o 
  -4  10   7       92.62      130.94     11.96 o 
  -2  10   7       41.40       53.81      9.31 o 
   0  10   7      261.20      263.01     12.24 o 
   2  10   7      133.25      127.87     12.37 o 
   4  10   7      338.85      358.45     20.47 o 
   6  10   7       73.67       60.77     20.21 o 
  -9  11   7      212.33      220.50     18.06 o 
  -7  11   7       84.27       82.40     13.10 o 
  -5  11   7       66.65       79.38     10.71 o 
  -3  11   7        5.42       34.37      8.27 o 
  -1  11   7       30.04       25.42      5.67 o 
   1  11   7       61.65       73.13     11.35 o 
   3  11   7       31.85       44.04      9.12 o 
   5  11   7      159.86      210.28     23.72 o 
  -8  12   7       16.91       26.19     13.72 o 
  -6  12   7      193.16      197.41     14.43 o 
  -4  12   7      137.48      128.29     17.35 o 
  -2  12   7      223.26      203.48     15.31 o 
   0  12   7      713.62      744.42     21.87 o 
   2  12   7       58.11       58.11     11.80 o 
   4  12   7      252.26      267.55     19.70 o 
  -7  13   7        6.87        6.37     10.35 o 
  -5  13   7      146.27      139.21     12.13 o 
  -3  13   7      109.52      114.60     11.31 o 
  -1  13   7      301.18      313.70     21.52 o 
   1  13   7        3.03       -2.26      7.80 o 
   3  13   7      142.54      146.59     32.32 o 
  -6  14   7      100.55       98.55     15.49 o 
  -4  14   7       35.67       35.89      6.93 o 
  -2  14   7      459.98      438.20     19.22 o 
   0  14   7     1038.57     1138.93     66.26 o 
   2  14   7       18.48       15.26     14.09 o 
   4  14   7      101.61      213.75     30.78 o 
  -7  15   7       21.65      125.50     17.11 o 
  -3  15   7       81.91      156.64     25.84 o 
  -1  15   7      290.23      251.71     15.95 o 
   1  15   7       61.78       47.87      9.70 o 
  -6  16   7      207.88      202.07     15.37 o 
  -4  16   7      562.60      596.40     34.91 o 
  -2  16   7      482.98      453.95     18.83 o 
   0  16   7      234.59      230.26     27.60 o 
   2  16   7      130.91      122.23     20.87 o 
  -5  17   7      161.50      155.80     19.46 o 
  -3  17   7       66.51       54.04      9.69 o 
  -1  17   7      592.31      623.09     40.73 o 
   1  17   7      191.23      215.50     15.47 o 
  -4  18   7      124.84      123.73     13.51 o 
  -2  18   7       80.60       86.19     12.24 o 
   0  18   7      330.42      324.19     20.03 o 
 -10   0   8     1121.86     1105.19     48.95 o 
  -8   0   8     1912.80     1909.68     72.30 o 
  -6   0   8     1118.89     1120.16     45.53 o 
  -4   0   8       55.99       46.62      9.85 o 
  -2   0   8      338.47      333.42     21.29 o 
   0   0   8      763.60      724.58     37.30 o 
   2   0   8      368.94      325.99     28.78 o 
   4   0   8      698.28      694.96     45.95 o 
  -9   1   8      292.01      293.44     15.22 o 
  -7   1   8      280.59      281.86     16.89 o 
  -5   1   8        5.32        0.68      4.45 o 
  -3   1   8       41.34       33.33      9.61 o 
  -1   1   8      399.77      379.69     17.38 o 
   1   1   8      838.58      802.40     29.54 o 
   3   1   8       57.20       60.72     12.78 o 
   5   1   8       96.84      127.45     27.00 o 
 -10   2   8       99.10      104.32     12.11 o 
  -8   2   8        7.58        2.70      6.61 o 
  -6   2   8      541.72      531.68     21.12 o 
  -4   2   8       92.77       81.81     14.43 o 
  -2   2   8      162.48      162.53     18.32 o 
   0   2   8       89.52       81.36     10.78 o 
   2   2   8      265.72      274.26     19.44 o 
   4   2   8      726.39      318.40     31.74 o 
  -9   3   8        6.85        5.94      6.10 o 
  -7   3   8       18.43       13.01      6.15 o 
  -5   3   8        5.26        5.05      7.87 o 
  -3   3   8       66.02       77.16     14.88 o 
  -1   3   8       97.01      111.26     17.32 o 
   1   3   8      130.40      120.68     13.53 o 
   3   3   8      326.35      333.77     22.14 o 
   5   3   8       33.36       25.92     19.00 o 
  -8   4   8       55.13       56.31      8.62 o 
  -6   4   8      216.90      205.35     14.15 o 
  -4   4   8      196.31      193.93     20.81 o 
  -2   4   8       65.45       78.14     15.98 o 
   0   4   8      170.47      159.91     13.26 o 
   2   4   8       89.04      101.93     13.92 o 
   4   4   8       86.07      113.16     27.64 o 
  -9   5   8        3.01        6.36      7.17 o 
  -7   5   8      134.32      129.23     10.62 o 
  -5   5   8      133.46      118.69     11.92 o 
  -3   5   8       58.10       43.16      7.01 o 
  -1   5   8       13.03        6.69      6.47 o 
   1   5   8       52.27       59.10     10.80 o 
   5   5   8       11.77       19.46      7.89 o 
  -8   6   8        7.87       11.04      7.09 o 
  -6   6   8       62.30       68.70     11.91 o 
  -4   6   8       10.89        9.91      5.41 o 
  -2   6   8      176.60      158.81     11.93 o 
   0   6   8       60.29       56.49     11.39 o 
   2   6   8       17.31       26.86      6.99 o 
   4   6   8      260.23      258.71     42.69 o 
  -9   7   8        2.36        9.60      7.75 o 
  -7   7   8        1.52        0.89      5.08 o 
  -5   7   8       44.76       44.13     10.09 o 
  -3   7   8       12.48       12.15      5.46 o 
  -1   7   8       67.66       68.57     16.77 o 
   1   7   8        8.62        8.79      5.60 o 
   3   7   8       77.73       73.10     13.43 o 
  -8   8   8       10.21        6.12      6.26 o 
  -6   8   8       71.35       64.49      6.37 o 
  -4   8   8       13.31       16.71      5.94 o 
  -2   8   8        3.07        4.22      4.49 o 
   0   8   8        1.00        8.91     10.57 o 
   2   8   8       40.86       47.72      8.72 o 
   4   8   8       32.18       32.98     11.77 o 
  -7   9   8      213.10      246.63     21.16 o 
  -5   9   8      117.36      107.53     12.74 o 
  -3   9   8        9.36        7.46      5.58 o 
  -1   9   8      260.93      239.08     15.97 o 
   1   9   8      136.25      126.63     11.97 o 
   3   9   8      210.95      213.22     25.20 o 
  -8  10   8       64.33       61.89     15.44 o 
  -6  10   8        7.86       31.01     10.51 o 
  -4  10   8        3.65        9.21      7.38 o 
   0  10   8        8.66       14.24      5.10 o 
   2  10   8       23.21       16.64      7.21 o 
  -7  11   8      233.20      220.50     17.43 o 
  -5  11   8       24.24       32.51     10.44 o 
  -3  11   8      106.04      114.14     18.54 o 
  -1  11   8       40.70       38.24      9.53 o 
   3  11   8      145.83      158.54     33.56 o 
  -6  12   8        8.36       91.91     20.77 o 
  -4  12   8       81.86      105.05     22.00 o 
  -2  12   8      165.01      208.23     35.06 o 
   0  12   8      119.40      110.96     14.68 o 
   2  12   8       13.29       62.75     17.35 o 
  -5  13   8      665.75      699.62     34.45 o 
  -3  13   8      339.42      349.47     24.22 o 
  -1  13   8      128.62      234.36     33.67 o 
   1  13   8       10.60        8.98     10.94 o 
  -4  14   8      522.82      507.25     30.54 o 
  -2  14   8       64.61       53.43     13.09 o 
   0  14   8       21.87        7.34      6.12 o 
  -3  15   8      529.94      546.19     36.13 o 
  -7   1   9      444.62      424.52     20.63 o 
  -5   1   9       46.57       37.93     11.76 o 
  -3   1   9       38.35       36.03     11.85 o 
  -1   1   9       38.41       36.93      8.45 o 
   1   1   9      199.17      172.73     16.32 o 
  -6   2   9      155.05      129.14     18.80 o 
  -4   2   9       34.80       43.13     11.98 o 
  -2   2   9        9.20       13.37      9.78 o 
   0   2   9      272.54      226.95     16.81 o 
   2   2   9       13.41       21.43      9.55 o 
  -7   3   9       56.24       36.03      8.45 o 
  -5   3   9       58.24       61.34     15.19 o 
  -3   3   9       94.95       92.59     17.75 o 
  -1   3   9      372.31      343.27     29.08 o 
   1   3   9       57.91       61.80     12.13 o 
  -6   4   9      109.96      109.48     18.92 o 
  -4   4   9      328.64      348.36     28.25 o 
  -2   4   9       97.03      114.59     21.32 o 
   0   4   9       26.36       38.75      9.54 o 
  -7   5   9       79.37       75.76     10.88 o 
  -5   5   9       78.03       65.61     17.03 o 
  -3   5   9      112.47      102.29     19.65 o 
  -1   5   9       32.74       25.92     13.92 o 
   1   5   9        9.55       10.56      8.59 o 
  -6   6   9       32.80       27.76     13.66 o 
  -4   6   9       59.02       71.07     17.66 o 
  -2   6   9       12.79       13.23     11.65 o 
   0   6   9       29.21       33.28     15.28 o 
  -5   7   9       33.45       35.31      9.09 o 
  -3   7   9       86.00       85.59     12.39 o 
  -1   7   9       10.59        8.53     11.62 o 
  -4   8   9       11.85       11.86      8.07 o 
  -2   8   9       82.26       94.12     14.32 o 
   0   8   9       31.94       22.45      9.83 o 
  -3   9   9       61.14       52.69     11.16 o 
  -1   9   9       72.97       77.13     20.32 o 
                                                 
